# Supplementary material for: Molecular Characterization of Non-Neurogenic and Neurogenic Lower Urinary Tract Dysfunction (LUTD) in SCI-Induced and Partial Bladder Outlet Obstruction Mouse Models
Source: Int J Mol Sci. 2023 Jan 26;24(3):2451. doi: 10.3390/ijms24032451 (PMC9916488; doi:10.3390/ijms24032451)
Supplement: Supplementary file 1 [file ijms-24-02451-s001.zip]

Archive with 4 entries (4 files):
- BOO_DEG.xlsx
- boo_sci_common59genes.xlsx
- SCI_DEG.xlsx
- Supplementary_figures_Monastyrskaya.pdf
