# Supplementary material for: Molecular Characterization of Non-Neurogenic and Neurogenic Lower Urinary Tract Dysfunction (LUTD) in SCI-Induced and Partial Bladder Outlet Obstruction Mouse Models
Source: Int J Mol Sci. 2023 Jan 26;24(3):2451. doi: 10.3390/ijms24032451 (PMC9916488; doi:10.3390/ijms24032451)
Supplement: Supplementary file 1 [file ijms-24-02451-s001.zip › BOO_DEG.xlsx]

## Sheet: BOO_DEG_7weeks
	baseMean	log2FoldChange	lfcSE	stat	pvalue	padj	description	entrez	symbol
ENSMUSG00000026494	2053.04	1.24474	0.305695	4.08014	4.5e-05	0.00850653	kinesin family member 26B	269152	Kif26b
ENSMUSG00000026043	87427.6	0.887266	0.282006	3.14896	0.00163852	0.0701406	collagen, type III, alpha 1	12825	Col3a1
ENSMUSG00000026042	13319.7	1.05539	0.304218	3.47494	0.00051097	0.0398612	collagen, type V, alpha 2	12832	Col5a2
ENSMUSG00000026249	2726.83	1.19596	0.359513	3.35024	0.000807423	0.0487939	serine (or cysteine) peptidase inhibitor, clade E, member 2	20720	Serpine2
ENSMUSG00000042684	146.964	1.12747	0.319326	3.53589	0.000406409	0.0338003	N-acetylneuraminate pyruvate lyase	74091	Npl
ENSMUSG00000100627	90.9532	-0.916753	0.248214	-3.69144	0.000222989	0.0225676	NA	NA	NA
ENSMUSG00000016918	6892.26	1.2633	0.30182	4.19379	2.74e-05	0.00640112	sulfatase 1	240725	Sulf1
ENSMUSG00000026380	401.867	-0.87771	0.285223	-3.07524	0.00210332	0.0801263	transcription factor CP2-like 1	81879	Tfcp2l1
ENSMUSG00000026094	1155.05	0.829479	0.282192	2.9415	0.00326628	0.0974663	serine/threonine kinase 17b (apoptosis-inducing)	98267	Stk17b
ENSMUSG00000033544	110.574	1.1731	0.389691	3.06851	0.00215129	0.081114	angiopoietin-like 1	72713	Angptl1
ENSMUSG00000043760	742.686	-0.973423	0.313307	-3.10372	0.00191107	0.0769927	polycystic kidney and hepatic disease 1	241035	Pkhd1
ENSMUSG00000041779	1169.44	0.905985	0.269926	3.35845	0.000783805	0.0479343	translocating chain-associating membrane protein 2	170829	Tram2
ENSMUSG00000025934	295.184	-1.04617	0.297153	-3.51732	0.000435922	0.0357243	glutathione S-transferase, alpha 3	14859	Gsta3
ENSMUSG00000026715	111.196	-0.814486	0.260345	-3.12718	0.0017649	0.0733918	serine (or cysteine) peptidase inhibitor, clade C (antithrombin), member 1	11905	Serpinc1
ENSMUSG00000004552	2398.77	-1.0603	0.326783	-3.24056	0.00119294	0.0586591	cathepsin E	13034	Ctse
ENSMUSG00000047361	303.957	-0.930742	0.280776	-3.31303	0.000922918	0.0511001	predicted gene 973	381260	Gm973
ENSMUSG00000082677	46.0183	-0.901192	0.29204	-3.08354	0.00204551	0.0788177	predicted gene 15371	100418107	Gm15371
ENSMUSG00000083277	62.2334	-0.890685	0.301457	-2.95107	0.00316672	0.096756	predicted gene 15376	100418109	Gm15376
ENSMUSG00000026443	199.54	1.02278	0.283452	3.61033	0.000305808	0.0282285	leucine rich repeat protein 2, neuronal	16980	Lrrn2
ENSMUSG00000016262	473.418	0.92073	0.277589	3.31887	0.000903819	0.0504457	SERTA domain containing 4	214791	Sertad4
ENSMUSG00000044337	1023.29	1.00127	0.248949	4.02349	5.73e-05	0.0102482	atypical chemokine receptor 3	12778	Ackr3
ENSMUSG00000026581	637.563	1.10419	0.379844	2.94177	0.00326343	0.0974663	selectin, lymphocyte	20343	Sell
ENSMUSG00000026579	817.597	1.41156	0.336027	4.22	2.44e-05	0.00603571	coagulation factor V	14067	F5
ENSMUSG00000041559	1234.13	1.60677	0.323075	4.99392	5.92e-07	0.000552218	fibromodulin	14264	Fmod
ENSMUSG00000031506	308.247	0.981454	0.328483	2.99438	0.00274999	0.091124	protein tyrosine phosphatase, non-receptor type 7	320139	Ptpn7
ENSMUSG00000041889	215.929	0.766804	0.199742	3.83803	0.000124024	0.016152	shisa family member 4	77552	Shisa4
ENSMUSG00000040612	912.085	1.02415	0.256091	4.0009	6.31e-05	0.01061	immunoglobulin-like domain containing receptor 2	100039795	Ildr2
ENSMUSG00000038530	322.457	1.12821	0.229555	4.91416	8.92e-07	0.000731265	regulator of G-protein signaling 4	19736	Rgs4
ENSMUSG00000040710	758.081	0.856313	0.266492	3.21484	0.00130517	0.061535	ST8 alpha-N-acetyl-neuraminide alpha-2,8-sialyltransferase 4	20452	St8sia4
ENSMUSG00000038421	69.3505	1.42408	0.378868	3.80922	0.000139409	0.0170953	Fc receptor-like A	98752	Fcrla
ENSMUSG00000059089	371.225	1.14028	0.39089	2.97854	0.00289623	0.0925033	Fc receptor, IgG, low affinity IV	246256	Fcgr4
ENSMUSG00000087230	92.3996	-0.818211	0.240907	-3.39453	0.000687457	0.0452913	maestro heat-like repeat family member 3	76422	Mroh3
ENSMUSG00000026395	3710.79	1.04144	0.348903	2.99816	0.00271613	0.0905492	protein tyrosine phosphatase, receptor type, C	19264	Ptprc
ENSMUSG00000004707	239.373	1.07953	0.27684	3.90065	9.59e-05	0.0136586	lymphocyte antigen 9	17085	Ly9
ENSMUSG00000015355	259.277	1.32551	0.333762	3.98476	6.75e-05	0.0106282	CD48 antigen	12506	Cd48
ENSMUSG00000026051	62.1376	1.01414	0.338454	3.00006	0.00269927	0.0905492	ECRG4 augurin precursor	78896	Ecrg4
ENSMUSG00000026548	108.825	1.25899	0.304814	4.13064	3.62e-05	0.00741163	SLAM family member 9	98365	Slamf9
ENSMUSG00000026357	67.8008	1.29972	0.29727	4.36508	1.27e-05	0.00410547	regulator of G-protein signaling 18	64214	Rgs18
ENSMUSG00000035131	345.593	1.73317	0.365039	4.8114	1.5e-06	0.00104912	bone morphogenetic protein/retinoic acid inducible neural specific 3	215378	Brinp3
ENSMUSG00000066677	104.345	0.703448	0.239831	2.932	0.00336787	0.0995403	interferon activated gene 208	100033459	Ifi208
ENSMUSG00000026536	324.774	1.014	0.301577	3.36575	0.000763358	0.0478523	interferon activated gene 211	381308	Ifi211
ENSMUSG00000054203	533.439	1.58791	0.359647	4.4603	8.18e-06	0.00305557	interferon activated gene 205	226695	Ifi205
ENSMUSG00000032997	1230.58	0.907907	0.253149	3.58788	0.000333372	0.029633	chondroitin polymerizing factor	74241	Chpf
ENSMUSG00000027460	293.821	1.06552	0.359387	2.98133	0.00287004	0.0920694	angiopoietin 4	11602	Angpt4
ENSMUSG00000109946	87.274	0.77364	0.249973	3.09308	0.00198093	0.0777247	bromodomain containing 3, opposite strand	100504116	Brd3os
ENSMUSG00000048186	95.3211	-0.724547	0.238049	-3.04254	0.00234594	0.0837267	BEN domain containing 7	209645	Bend7
ENSMUSG00000074671	115.075	0.784857	0.199582	3.93022	8.49e-05	0.0126177	TSPY-like 3	241732	Tspyl3
ENSMUSG00000026829	148.822	0.903785	0.270727	3.33767	0.000844855	0.050016	globoside alpha-1,3-N-acetylgalactosaminyltransferase 1	227671	Gbgt1
ENSMUSG00000027068	183.169	1.11801	0.357789	3.14115	0.00168284	0.0714461	dehydrogenase/reductase (SDR family) member 9	241452	Dhrs9
ENSMUSG00000079604	81.0658	-0.953833	0.31944	-2.98187	0.00286494	0.0920694	predicted gene 13219	100040710	Gm13219
ENSMUSG00000026712	5253.41	1.15778	0.340092	3.41839	0.00062993	0.0435893	mannose receptor, C type 1	17533	Mrc1
ENSMUSG00000026737	1001.03	0.775046	0.250586	3.09382	0.00197597	0.0777247	phosphatidylinositol-5-phosphate 4-kinase, type II, alpha	18718	Pip4k2a
ENSMUSG00000060802	11499.8	0.903993	0.286377	3.15965	0.00157957	0.0691061	beta-2 microglobulin	12010	B2m
ENSMUSG00000002458	582.534	0.895329	0.278344	3.21853	0.00128849	0.0613218	regulator of G-protein signaling 19	56470	Rgs19
ENSMUSG00000027219	176.635	0.948588	0.314331	3.02103	0.00251919	0.0882964	solute carrier family 28 (sodium-coupled nucleoside transporter), member 2	269346	Slc28a2
ENSMUSG00000039476	187.237	0.828828	0.261093	3.17462	0.00150033	0.066645	paired related homeobox 2	20204	Prrx2
ENSMUSG00000027230	852.511	0.944087	0.309449	3.05552	0.00224671	0.0824123	cAMP responsive element binding protein 3-like 1	26427	Creb3l1
ENSMUSG00000002732	580.794	0.770731	0.24966	3.08778	0.00201655	0.0780599	FK506 binding protein 7	14231	Fkbp7
ENSMUSG00000027204	17314.9	1.11796	0.327735	3.42134	0.00062313	0.0435893	fibrillin 1	14118	Fbn1
ENSMUSG00000027208	813.343	0.891844	0.280252	3.18443	0.00145039	0.0653257	fibroblast growth factor 7	14178	Fgf7
ENSMUSG00000017697	181.522	0.915901	0.286938	3.19318	0.00140715	0.0637201	adenosine deaminase	11486	Ada
ENSMUSG00000027656	522.183	1.99563	0.332029	6.04848	1.46e-09	8.19e-06	cellular communication network factor 5	22403	Ccn5
ENSMUSG00000017002	690.813	1.61085	0.39247	4.28248	1.85e-05	0.00500797	secretory leukocyte peptidase inhibitor	20568	Slpi
ENSMUSG00000027004	880.015	1.1965	0.313022	3.83047	0.000127896	0.0164019	frizzled-related protein	20378	Frzb
ENSMUSG00000027661	167.387	0.741262	0.226553	3.27122	0.00107085	0.0555329	solute carrier family 2 (facilitated glucose transporter), member 10	170441	Slc2a10
ENSMUSG00000027408	673.59	1.06855	0.28497	3.75336	0.000174481	0.019806	carboxypeptidase X 1 (M14 family)	56264	Cpxm1
ENSMUSG00000079442	485.159	0.666642	0.211727	3.14856	0.00164079	0.0701406	ST6 (alpha-N-acetyl-neuraminyl-2,3-beta-galactosyl-1,3)-N-acetylgalactosaminide alpha-2,6-sialyltransferase 4	20448	St6galnac4
ENSMUSG00000016458	446.036	1.22963	0.341087	3.62034	0.000294216	0.0273085	Wilms tumor 1 homolog	22431	Wt1
ENSMUSG00000083953	59.8133	-0.807218	0.249149	-3.23824	0.0012027	0.0587367	NA	NA	NA
ENSMUSG00000017969	1434.29	0.860921	0.255444	3.37164	0.000747218	0.0473708	prostaglandin I2 (prostacyclin) synthase	19223	Ptgis
ENSMUSG00000023224	12801	0.875461	0.262336	3.33903	0.00084072	0.050016	serine (or cysteine) peptidase inhibitor, clade G, member 1	12258	Serping1
ENSMUSG00000027346	774.226	0.676848	0.229969	2.94361	0.00324412	0.0974663	glycerophosphocholine phosphodiesterase 1	74182	Gpcpd1
ENSMUSG00000027423	2011.93	0.862352	0.255075	3.38221	0.000719064	0.046765	sorting nexin 5	69178	Snx5
ENSMUSG00000049744	409.939	1.0252	0.314079	3.26955	0.0010772	0.0555329	Rho GTPase activating protein 15	76117	Arhgap15
ENSMUSG00000053475	79.1384	1.27594	0.359853	3.56362	0.000365772	0.0318392	tumor necrosis factor alpha induced protein 6	21930	Tnfaip6
ENSMUSG00000035000	343.487	0.850199	0.286582	2.96855	0.00299211	0.0947118	dipeptidylpeptidase 4	13482	Dpp4
ENSMUSG00000031375	39475.8	1.00873	0.295453	3.41865	0.000629336	0.0435893	biglycan	12111	Bgn
ENSMUSG00000052821	258.263	1.07219	0.298063	3.60032	0.000317827	0.029019	cysteinyl leukotriene receptor 1	58861	Cysltr1
ENSMUSG00000025268	854.642	0.75266	0.243274	3.09458	0.00197094	0.0777247	MAGE family member D2	80884	Maged2
ENSMUSG00000031389	513.339	0.913329	0.308489	2.96461	0.00303066	0.0951883	Rho GTPase activating protein 4	171207	Arhgap4
ENSMUSG00000031101	417.889	1.12074	0.340402	3.30436	0.000951929	0.0517554	SAM and SH3 domain containing 3	74131	Sash3
ENSMUSG00000025289	521.245	0.859436	0.280419	3.0667	0.00216433	0.081344	peroxiredoxin 4	53381	Prdx4
ENSMUSG00000031264	292.691	0.980666	0.311593	3.15142	0.00162481	0.0699918	Bruton agammaglobulinemia tyrosine kinase	12229	Btk
ENSMUSG00000033436	496.687	0.749023	0.221373	3.38357	0.000715491	0.046765	armadillo repeat containing, X-linked 2	67416	Armcx2
ENSMUSG00000048040	59.9187	0.941233	0.286244	3.28469	0.00102096	0.0539109	adipocyte-related X-chromosome expressed sequence 2	76976	Arxes2
ENSMUSG00000031149	247.356	1.05349	0.259436	4.06075	4.89e-05	0.00893236	PRA1 domain family 2	54637	Praf2
ENSMUSG00000031133	978.62	0.686562	0.203889	3.36752	0.000758478	0.0477245	Rac/Cdc42 guanine nucleotide exchange factor (GEF) 6	73341	Arhgef6
ENSMUSG00000067276	378.726	1.0588	0.348236	3.05285	0.00226679	0.0827872	calpain 6	12338	Capn6
ENSMUSG00000025058	100.32	1.03042	0.332239	3.10669	0.00189193	0.076405	TLR adaptor interacting with endolysosomal SLC15A4	71398	Tasl
ENSMUSG00000031342	1729.62	0.979963	0.309242	3.17401	0.00150348	0.066645	glycoprotein m6b	14758	Gpm6b
ENSMUSG00000054453	314.561	-0.985898	0.316876	-3.10779	0.00188492	0.076405	synaptotagmin-like 5	236643	Sytl5
ENSMUSG00000090084	455.7	0.924706	0.284736	3.24983	0.00115475	0.0576001	sushi-repeat-containing protein	51795	Srpx
ENSMUSG00000078122	623.537	1.38394	0.352649	3.95148	7.77e-05	0.011862	RIKEN cDNA F630028O10 gene	100038363	F630028O10Rik
ENSMUSG00000040229	129.984	1.351	0.290884	4.64284	3.44e-06	0.0018022	G protein-coupled receptor 34	23890	Gpr34
ENSMUSG00000019359	200.866	0.95683	0.321424	2.98125	0.00287072	0.0920694	glycerophosphodiester phosphodiesterase domain containing 2	71584	Gdpd2
ENSMUSG00000037347	74.0562	0.826819	0.252681	3.27022	0.00107463	0.0555329	carbohydrate (N-acetylglucosamino) sulfotransferase 7	60322	Chst7
ENSMUSG00000031304	370.884	1.00076	0.334688	2.99812	0.00271648	0.0905492	interleukin 2 receptor, gamma chain	16186	Il2rg
ENSMUSG00000036782	239.403	0.900895	0.241146	3.7355	0.000187345	0.0203493	kelch-like 13	67455	Klhl13
ENSMUSG00000027962	1917.72	0.879764	0.298666	2.94898	0.00318826	0.0968875	vascular cell adhesion molecule 1	22329	Vcam1
ENSMUSG00000068696	86.3176	1.23622	0.275882	4.47555	7.62e-06	0.00291009	G-protein coupled receptor 88	64378	Gpr88
ENSMUSG00000027955	1060.29	0.782117	0.227153	3.44364	0.000573929	0.0420736	golgi associated kinase 1B	68659	Gask1b
ENSMUSG00000028128	1070.36	0.796054	0.268815	2.96282	0.00304836	0.0951904	coagulation factor III	14066	F3
ENSMUSG00000028019	360.288	0.735245	0.220924	3.32793	0.000874946	0.0504457	platelet-derived growth factor, C polypeptide	54635	Pdgfc
ENSMUSG00000028015	615.953	0.590146	0.17578	3.35715	0.000787493	0.0479343	cathepsin O	229445	Ctso
ENSMUSG00000039831	2708.96	0.649876	0.22201	2.92766	0.00341524	0.0999624	Rho GTPase activating protein 29	214137	Arhgap29
ENSMUSG00000027712	4918.36	0.820827	0.24037	3.41592	0.000635677	0.0435893	annexin A5	11747	Anxa5
ENSMUSG00000033910	1193.76	0.622258	0.191491	3.24966	0.00115543	0.0576001	guanylate cyclase 1, soluble, alpha 1	60596	Gucy1a1
ENSMUSG00000039058	395.513	0.958517	0.239513	4.0022	6.28e-05	0.01061	adenylate kinase 5	229949	Ak5
ENSMUSG00000027996	1101.12	1.03562	0.299017	3.46812	0.000524121	0.0403659	secreted frizzled-related protein 2	20319	Sfrp2
ENSMUSG00000039234	2243.85	0.798998	0.262237	3.04827	0.00230162	0.0832829	Sec24 related gene family, member D (S. cerevisiae)	69608	Sec24d
ENSMUSG00000037225	1205.22	1.12913	0.323768	3.49658	0.000471254	0.0378807	fibroblast growth factor 2	14173	Fgf2
ENSMUSG00000040016	334.253	1.12312	0.322163	3.4935	0.000476734	0.0380747	prostaglandin E receptor 3 (subtype EP3)	19218	Ptger3
ENSMUSG00000074403	79.2434	1.05405	0.326767	3.22859	0.00124401	0.0602289	H3 clustered histone 13	319154	H3c13
ENSMUSG00000058952	78.3142	1.0081	0.30768	3.27693	0.00104943	0.0550953	complement component factor i	12630	Cfi
ENSMUSG00000103527	49.4243	-0.988466	0.309955	-3.18191	0.00146307	0.0655435	NA	NA	NA
ENSMUSG00000041084	773.024	0.957752	0.269147	3.56045	0.000370226	0.0320608	oligosaccharyltransferase complex subunit (non-catalytic)	66357	Ostc
ENSMUSG00000004885	136.771	1.53388	0.355093	4.34818	1.37e-05	0.00419497	cellular retinoic acid binding protein II	12904	Crabp2
ENSMUSG00000027750	16780.1	0.983101	0.223651	4.39692	1.1e-05	0.00368928	periostin, osteoblast specific factor	50706	Postn
ENSMUSG00000027499	228.669	0.691824	0.218444	3.16657	0.00154249	0.0680155	protein kinase inhibitor, alpha	18767	Pkia
ENSMUSG00000086564	143.293	0.881927	0.297209	2.96885	0.00298917	0.0947118	CD101 antigen	630146	Cd101
ENSMUSG00000037922	307.236	1.15384	0.381911	3.06256	0.00219454	0.0816361	B cell scaffold protein with ankyrin repeats 1	242248	Bank1
ENSMUSG00000027797	1053.44	0.875824	0.254486	3.44284	0.000575634	0.0420736	doublecortin-like kinase 1	13175	Dclk1
ENSMUSG00000027808	2555.19	0.865135	0.27022	3.20356	0.00135738	0.0623193	stress-associated endoplasmic reticulum protein 1	28146	Serp1
ENSMUSG00000025128	63.4774	1.03888	0.280129	3.70476	0.000211593	0.021943	basic helix-loop-helix family, member e22	59058	Bhlhe22
ENSMUSG00000039519	334.278	1.26014	0.290075	4.34808	1.37e-05	0.00419497	cytochrome P450, family 7, subfamily b, polypeptide 1	13123	Cyp7b1
ENSMUSG00000036381	240.306	0.783577	0.253334	3.09333	0.00197921	0.0777247	purinergic receptor P2Y, G-protein coupled, 14	140795	P2ry14
ENSMUSG00000036362	125.967	1.04474	0.353705	2.9649	0.00302778	0.0951883	purinergic receptor P2Y, G-protein coupled 13	74191	P2ry13
ENSMUSG00000001865	120.427	1.48164	0.356578	4.18097	2.9e-05	0.00643817	carboxypeptidase A3, mast cell	12873	Cpa3
ENSMUSG00000032902	721.593	0.868015	0.288893	3.00702	0.00263822	0.0902692	solute carrier family 16 (monocarboxylic acid transporters), member 1	20501	Slc16a1
ENSMUSG00000042747	588.681	0.743834	0.235703	3.15619	0.00159843	0.0695691	keratinocyte associated protein 2	66059	Krtcap2
ENSMUSG00000068798	1280.91	0.73186	0.190536	3.84118	0.000122443	0.0160706	RAS-related protein 1a	109905	Rap1a
ENSMUSG00000000562	48.8021	0.903163	0.306034	2.94733	0.0032053	0.0969671	adenosine A3 receptor	11542	Adora3
ENSMUSG00000074342	195.658	0.92665	0.316894	2.92765	0.00341538	0.0999624	RIKEN cDNA I830077J02 gene	433638	I830077J02Rik
ENSMUSG00000028255	3031.81	0.911205	0.355358	3.98459	6.76e-05	0.0106282	chloride channel accessory 1	23844	Clca1
ENSMUSG00000028197	994.93	1.76834	0.257681	6.86804	6.51e-12	1.09e-07	collagen, type XXIV, alpha 1	71355	Col24a1
ENSMUSG00000028194	304.237	1.66221	0.314439	5.2997	1.16e-07	0.000172117	dimethylarginine dimethylaminohydrolase 1	69219	Ddah1
ENSMUSG00000011008	158.967	1.00067	0.302611	3.30909	0.000935989	0.0513876	mucolipin 2	68279	Mcoln2
ENSMUSG00000040562	1195.25	0.539593	0.184264	2.92841	0.00340699	0.0999624	glutathione S-transferase, mu 2	14863	Gstm2
ENSMUSG00000102460	145.326	-0.882043	0.291679	-3.02173	0.00251337	0.0882964	NA	NA	NA
ENSMUSG00000041959	1861.22	1.02095	0.288261	3.54553	0.000391824	0.0332456	S100 calcium binding protein A10 (calpactin)	20194	S100a10
ENSMUSG00000028597	287.558	0.983026	0.303546	3.2418	0.00118779	0.0586591	glutathione peroxidase 7	67305	Gpx7
ENSMUSG00000039911	1171.09	0.909862	0.302865	3.00794	0.00263028	0.0901809	splA/ryanodine receptor domain and SOCS box containing 1	74646	Spsb1
ENSMUSG00000028965	164.321	1.05944	0.345573	3.07616	0.00209684	0.0801263	tumor necrosis factor receptor superfamily, member 9	21942	Tnfrsf9
ENSMUSG00000065353	259.222	0.927118	0.312986	2.96598	0.00301724	0.0951883	small nucleolar RNA, H/ACA box 73b	100306945	Snora73b
ENSMUSG00000028398	271.543	0.724498	0.224052	3.23333	0.00122356	0.0594097	distal membrane arm assembly complex 1	66928	Dmac1
ENSMUSG00000042804	1238.38	0.949973	0.295478	3.21866	0.00128792	0.0613218	G protein-coupled receptor 153	100129	Gpr153
ENSMUSG00000000682	940.519	1.0889	0.363571	3.01557	0.00256497	0.089032	CD52 antigen	23833	Cd52
ENSMUSG00000037306	1026.85	0.679851	0.211523	3.2143	0.00130762	0.061535	mannosidase, alpha, class 1C, member 1	230815	Man1c1
ENSMUSG00000029061	949.526	0.845486	0.194026	4.35771	1.31e-05	0.00416611	matrix metallopeptidase 23	26561	Mmp23
ENSMUSG00000036905	3307.93	1.04466	0.348429	3.0114	0.00260048	0.0897084	complement component 1, q subcomponent, beta polypeptide	12260	C1qb
ENSMUSG00000036896	2756.73	1.1269	0.335295	3.37276	0.000744194	0.0473708	complement component 1, q subcomponent, C chain	12262	C1qc
ENSMUSG00000041351	592.939	-0.68248	0.23178	-2.94388	0.00324124	0.0974663	Rap1 GTPase-activating protein	110351	Rap1gap
ENSMUSG00000028641	863.616	0.914815	0.290299	3.15416	0.00160961	0.0696943	prolyl 3-hydroxylase 1	56401	P3h1
ENSMUSG00000028871	320.07	0.947792	0.311786	3.04384	0.0023358	0.0837267	R-spondin 1	192199	Rspo1
ENSMUSG00000056174	308.015	1.35496	0.340958	3.9927	6.53e-05	0.0106282	collagen, type VIII, alpha 2	329941	Col8a2
ENSMUSG00000051279	104.061	0.997425	0.240992	4.13607	3.53e-05	0.00741163	growth differentiation factor 6	242316	Gdf6
ENSMUSG00000094686	1363.94	1.05865	0.311169	3.40835	0.000653558	0.0437441	chemokine (C-C motif) ligand 21A (serine)	18829	Ccl21a
ENSMUSG00000028459	273.408	0.97999	0.308416	3.18115	0.00146693	0.0655435	CD72 antigen	12517	Cd72
ENSMUSG00000028480	919.234	0.994915	0.296689	3.35732	0.000787019	0.0479343	GLI pathogenesis-related 2	384009	Glipr2
ENSMUSG00000028339	5971.53	0.947203	0.286685	3.30728	0.000942059	0.0515524	collagen, type XV, alpha 1	12819	Col15a1
ENSMUSG00000105632	47.3301	-0.779274	0.256798	-3.03282	0.00242278	0.0858708	NA	NA	NA
ENSMUSG00000037685	958.03	0.803209	0.237959	3.37611	0.000735172	0.0471408	ATPase, aminophospholipid transporter (APLT), class I, type 8A, member 1	11980	Atp8a1
ENSMUSG00000037379	3715.72	1.19484	0.3652	3.29922	0.000969539	0.0523738	spondin 2, extracellular matrix protein	100689	Spon2
ENSMUSG00000029470	1047.03	0.728594	0.24428	2.98334	0.00285121	0.0920694	purinergic receptor P2X, ligand-gated ion channel 4	18438	P2rx4
ENSMUSG00000012428	1970.52	1.0212	0.342104	2.99585	0.00273681	0.0908664	STEAP family member 4	117167	Steap4
ENSMUSG00000029270	213.479	0.775271	0.226804	3.41757	0.000631823	0.0435893	divergent protein kinase domain 1A	67266	Dipk1a
ENSMUSG00000029641	198.801	1.12077	0.318275	3.5268	0.000420621	0.03481	RAS-like, family 11, member A	68895	Rasl11a
ENSMUSG00000036596	359.891	1.01261	0.267414	3.78835	0.00015165	0.0178928	carboxypeptidase Z	242939	Cpz
ENSMUSG00000029096	1727.56	0.851972	0.275627	3.0931	0.00198075	0.0777247	HtrA serine peptidase 3	78558	Htra3
ENSMUSG00000072845	68.3214	-1.05373	0.316349	-3.32718	0.000877292	0.0504457	transmembrane protease, serine 11a	194597	Tmprss11a
ENSMUSG00000054675	915.932	1.12476	0.337206	3.34736	0.000815859	0.049127	transmembrane protein 119	231633	Tmem119
ENSMUSG00000061535	954.937	0.875431	0.28083	3.11946	0.00181183	0.074533	C1q and tumor necrosis factor related protein 7	109323	C1qtnf7
ENSMUSG00000067149	5385.07	0.921889	0.37317	2.9984	0.00271403	0.0905492	immunoglobulin joining chain	16069	Jchain
ENSMUSG00000043635	565.807	1.27286	0.303148	4.20619	2.6e-05	0.00623313	a disintegrin-like and metallopeptidase (reprolysin type) with thrombospondin type 1 motif, 3	330119	Adamts3
ENSMUSG00000009013	2489.73	0.73043	0.234336	3.1177	0.00182269	0.074533	dynein light chain LC8-type 1	56455	Dynll1
ENSMUSG00000039252	3314.76	1.04628	0.351986	2.98683	0.00281886	0.0919972	leucine-rich repeat LGI family, member 2	246316	Lgi2
ENSMUSG00000002633	771.529	-1.01625	0.312224	-3.25137	0.0011485	0.0576001	sonic hedgehog	20423	Shh
ENSMUSG00000097726	126.646	-0.852158	0.279101	-3.05089	0.00228165	0.0831492	RIKEN cDNA 9530036O11Rik	654796	9530036O11Rik
ENSMUSG00000029413	696.519	0.87816	0.257326	3.41377	0.000640698	0.0436749	N-acylethanolamine acid amidase	67111	Naaa
ENSMUSG00000044827	269.815	1.09308	0.338464	3.23957	0.00119709	0.0586591	toll-like receptor 1	21897	Tlr1
ENSMUSG00000029185	1989.32	0.699901	0.223402	3.13341	0.0017279	0.0729126	family with sequence similarity 114, member A1	68303	Fam114a1
ENSMUSG00000023078	629.037	1.63773	0.396982	4.7723	1.82e-06	0.00122394	chemokine (C-X-C motif) ligand 13	55985	Cxcl13
ENSMUSG00000047592	316.677	1.11338	0.328777	3.39481	0.000686766	0.0452913	neurexophilin and PC-esterase domain family, member 5	381680	Nxpe5
ENSMUSG00000044092	113.548	0.830099	0.282818	2.93477	0.00333793	0.0990482	RIKEN cDNA C130050O18 gene	319772	C130050O18Rik
ENSMUSG00000001739	125.263	0.919549	0.241865	3.79986	0.000144776	0.0173732	claudin 15	60363	Cldn15
ENSMUSG00000076508	194.422	1.21127	0.37718	4.58488	4.54e-06	0.00200826	immunoglobulin kappa variable 17-127	243433	Igkv17-127
ENSMUSG00000094345	1350.61	0.739584	0.337701	3.46521	0.000529824	0.0404593	immunoglobulin kappa variable 14-126	628127	Igkv14-126
ENSMUSG00000095771	994.781	0.744487	0.333588	4.12644	3.68e-05	0.00745729	immunoglobulin kappa variable 14-111	545847	Igkv14-111
ENSMUSG00000093861	727.801	1.1793	0.380736	4.01768	5.88e-05	0.0103939	immunoglobulin kappa variable 1-110	381777	Igkv1-110
ENSMUSG00000105606	293.983	1.12795	0.373903	4.23889	2.25e-05	0.00569288	immunoglobulin kappa variable 2-109	628268	Igkv2-109
ENSMUSG00000096490	121.219	0.967826	0.375635	3.12014	0.00180762	0.074533	immunoglobulin kappa variable 10-94	667550	Igkv10-94
ENSMUSG00000098814	437.61	0.920556	0.356098	4.00617	6.17e-05	0.01061	immunoglobulin kappa chain variable 19-93	692161	Igkv19-93
ENSMUSG00000076532	111.231	1.66264	0.391369	5.8646	4.5e-09	1.89e-05	immunoglobulin kappa chain variable 4-91	434033	Igkv4-91
ENSMUSG00000076536	98.2417	0.927443	0.356469	4.0001	6.33e-05	0.01061	immunoglobulin kappa variable 4-86	243451	Igkv4-86
ENSMUSG00000076556	134.527	1.20919	0.394966	3.15524	0.00160364	0.0696155	immunoglobulin kappa variable 4-57	235952	Igkv4-57
ENSMUSG00000076562	54.9085	0.931891	0.354335	4.27173	1.94e-05	0.00509142	immunoglobulin kappa variable 4-50	381782	Igkv4-50
ENSMUSG00000076563	103.011	0.940142	0.366071	3.37914	0.000727127	0.0468316	immunoglobulin kappa variable 5-48	619846	Igkv5-48
ENSMUSG00000095007	49.3513	1.08	0.374791	3.73807	0.000185438	0.0203493	immunoglobulin kappa chain variable 12-41	619960	Igkv12-41
ENSMUSG00000076569	49.3063	1.97137	0.395641	5.28907	1.23e-07	0.000172117	immunoglobulin kappa variable 5-39	620017	Igkv5-39
ENSMUSG00000076577	81.9107	0.924244	0.36576	3.28394	0.00102367	0.0539109	immunoglobulin kappa chain variable 8-30	384419	Igkv8-30
ENSMUSG00000030116	1239.53	1.4133	0.341781	4.15789	3.21e-05	0.00683068	microfibrillar associated protein 5	50530	Mfap5
ENSMUSG00000095630	136.398	1.18445	0.389587	3.51357	0.000442134	0.0360576	immunoglobulin kappa variable 6-23	637227	Igkv6-23
ENSMUSG00000076587	104.605	0.694449	0.331645	3.32463	0.000885371	0.0504457	immunoglobulin kappa variable 6-20	108024	Igkv6-20
ENSMUSG00000094797	105.159	1.42603	0.391786	4.39825	1.09e-05	0.00368928	immunoglobulin kappa variable 6-15	108022	Igkv6-15
ENSMUSG00000095335	78.6268	1.0188	0.379208	3.22406	0.00126386	0.0608391	immunoglobulin kappa chain variable 3-5	667940	Igkv3-5
ENSMUSG00000096715	74.2699	0.742828	0.338602	3.39139	0.000695393	0.0456352	immunoglobulin kappa variable 3-4	626347	Igkv3-4
ENSMUSG00000043832	353.574	1.11397	0.339672	3.29061	0.000999709	0.0534876	C-type lectin domain family 4, member a3	73149	Clec4a3
ENSMUSG00000023349	273.047	1.19807	0.361741	3.33467	0.000854004	0.050016	C-type lectin domain family 4, member n	56620	Clec4n
ENSMUSG00000029661	56771.8	0.872127	0.271302	3.21677	0.00129644	0.0615259	collagen, type I, alpha 2	12843	Col1a2
ENSMUSG00000038521	8834.95	0.856194	0.248517	3.4466	0.000567686	0.0420736	complement component 1, s subcomponent 1	50908	C1s1
ENSMUSG00000064080	8254.12	1.11977	0.34478	3.26223	0.0011054	0.0564461	fibulin 2	14115	Fbln2
ENSMUSG00000029810	5540.97	0.766526	0.245746	3.12021	0.00180721	0.074533	transmembrane protein 176B	65963	Tmem176b
ENSMUSG00000000182	163.347	1.47059	0.379178	3.94165	8.09e-05	0.0121383	fibroblast growth factor 23	64654	Fgf23
ENSMUSG00000038074	458.607	0.967038	0.253565	3.81467	0.000136368	0.0168454	FK506 binding protein 14	231997	Fkbp14
ENSMUSG00000030157	2921.49	0.777384	0.233304	3.33286	0.000859576	0.0500311	C-type lectin domain family 2, member d	93694	Clec2d
ENSMUSG00000053063	309.975	1.31932	0.332254	3.98434	6.77e-05	0.0106282	C-type lectin domain family 12, member a	232413	Clec12a
ENSMUSG00000030162	216.538	1.19396	0.357428	3.3595	0.000780845	0.0479343	oxidized low density lipoprotein (lectin-like) receptor 1	108078	Olr1
ENSMUSG00000030074	828.77	0.845104	0.21835	3.87082	0.000108472	0.0148156	glucoside xylosyltransferase 2	232313	Gxylt2
ENSMUSG00000032899	270.568	-0.770783	0.26105	-2.9513	0.00316443	0.096756	serine/threonine/tyrosine kinase 1	243659	Styk1
ENSMUSG00000005364	84.4003	1.3346	0.345156	3.87904	0.000104868	0.0145262	interleukin 5 receptor, alpha	16192	Il5ra
ENSMUSG00000025889	74.3013	-1.00849	0.337925	-2.98115	0.00287169	0.0920694	synuclein, alpha	20617	Snca
ENSMUSG00000030223	248.137	0.818494	0.233567	3.50403	0.00045828	0.0371937	protein tyrosine phosphatase, receptor type, O	19277	Ptpro
ENSMUSG00000030272	1088.29	0.596972	0.182426	3.27242	0.00106632	0.0555329	calcium/calmodulin-dependent protein kinase I	52163	Camk1
ENSMUSG00000025701	274.985	1.21208	0.307391	3.94869	7.86e-05	0.0118934	arachidonate 5-lipoxygenase	11689	Alox5
ENSMUSG00000042129	1184.33	0.858519	0.291949	2.94333	0.00324699	0.0974663	Ras association (RalGDS/AF-6) domain family member 4	213391	Rassf4
ENSMUSG00000029925	470.586	0.933458	0.255598	3.65316	0.000259033	0.0248672	thromboxane A synthase 1, platelet	21391	Tbxas1
ENSMUSG00000030111	157.194	1.3533	0.324348	4.18138	2.9e-05	0.00643817	alpha-2-macroglobulin	232345	A2m
ENSMUSG00000029664	108.726	1.36647	0.335096	4.08728	4.36e-05	0.00842824	tissue factor pathway inhibitor 2	21789	Tfpi2
ENSMUSG00000107603	357.594	0.916372	0.286268	3.2035	0.00135767	0.0623193	NA	NA	NA
ENSMUSG00000039013	116.579	1.23615	0.338787	3.65806	0.00025413	0.0245366	sialic acid binding Ig-like lectin F	233186	Siglecf
ENSMUSG00000001741	981.519	0.833566	0.250552	3.32798	0.000874797	0.0504457	interleukin 16	16170	Il16
ENSMUSG00000041596	161.223	0.617707	0.195573	3.15754	0.00159104	0.0694274	NLR family, pyrin domain containing 5, pseudogene	100417675	Nlrp5-ps
ENSMUSG00000004473	549.9	1.02969	0.291038	3.54131	0.000398145	0.0335372	C-type lectin domain family 11, member a	20256	Clec11a
ENSMUSG00000075701	616.155	0.781038	0.240967	3.2418	0.00118775	0.0586591	selenoprotein S	109815	Selenos
ENSMUSG00000032640	1238.77	0.968191	0.258797	3.74294	0.000181879	0.0202356	chondroitin sulfate synthase 1	269941	Chsy1
ENSMUSG00000001773	75.7513	1.29898	0.3606	3.62126	0.000293177	0.0273085	folate hydrolase 1	53320	Folh1
ENSMUSG00000078606	92.8211	1.13721	0.31176	3.64934	0.000262916	0.0250965	GTPase, very large interferon inducible, family member 2	100042856	Gvin2
ENSMUSG00000063286	1525.95	0.992929	0.332903	2.99096	0.00278098	0.0915049	NA	NA	NA
ENSMUSG00000073902	1033.12	1.15705	0.346055	3.35915	0.000781822	0.0479343	NA	NA	NA
ENSMUSG00000039405	2751.92	0.837601	0.270362	3.09992	0.00193572	0.0776136	protease, serine 23	76453	Prss23
ENSMUSG00000062797	238.571	0.612318	0.20685	2.95985	0.00307792	0.095445	heat shock protein nuclear import factor	67669	Hikeshi
ENSMUSG00000045165	202.436	1.11161	0.301697	3.68789	0.000226121	0.0227088	expressed sequence AI467606	101602	AI467606
ENSMUSG00000036111	280.693	-0.827709	0.253	-3.27016	0.00107487	0.0555329	LIM domain only 1	109594	Lmo1
ENSMUSG00000030830	1092.08	1.07162	0.365102	2.95588	0.0031178	0.0961082	integrin alpha L	16408	Itgal
ENSMUSG00000058818	1333.18	1.07732	0.359082	3.01819	0.00254285	0.0887077	paired Ig-like receptor B	18733	Pirb
ENSMUSG00000030427	143.27	1.07803	0.34998	3.09144	0.00199187	0.0777247	leukocyte immunoglobulin-like receptor, subfamily A (with TM domain), member 6	18726	Lilra6
ENSMUSG00000055541	435.132	0.952526	0.322556	2.95858	0.0030906	0.095445	leukocyte-associated Ig-like receptor 1	52855	Lair1
ENSMUSG00000019539	3456.06	0.857112	0.257079	3.33558	0.000851218	0.050016	reticulocalbin 3, EF-hand calcium binding domain	52377	Rcn3
ENSMUSG00000003420	1782.38	0.646357	0.216016	2.9925	0.002767	0.0915049	Fc receptor, IgG, alpha chain transporter	14132	Fcgrt
ENSMUSG00000081723	62.8833	0.916674	0.27882	3.2842	0.00102273	0.0539109	predicted gene 15931	112136069	Gm15931
ENSMUSG00000030844	540.304	0.843892	0.22056	3.82622	0.000130123	0.0165612	regulator of G-protein signalling 10	67865	Rgs10
ENSMUSG00000030798	449.675	1.13788	0.320917	3.55379	0.000379728	0.032715	CD37 antigen	12493	Cd37
ENSMUSG00000030588	346.398	0.826192	0.219974	3.7555	0.000172999	0.0197713	Yip1 interacting factor homolog B (S. cerevisiae)	77254	Yif1b
ENSMUSG00000003379	140.094	1.14315	0.395625	3.13058	0.00174464	0.0732529	CD79A antigen (immunoglobulin-associated alpha)	12518	Cd79a
ENSMUSG00000030825	65.8973	-0.808081	0.259941	-3.10724	0.0018884	0.076405	hydroxysteroid (17-beta) dehydrogenase 14	66065	Hsd17b14
ENSMUSG00000070436	15637.5	1.01101	0.285342	3.5469	0.00038979	0.033241	serine (or cysteine) peptidase inhibitor, clade H, member 1	12406	Serpinh1
ENSMUSG00000006651	194.95	0.879422	0.203745	4.31531	1.59e-05	0.00478139	amyloid beta (A4) precursor-like protein 1	11803	Aplp1
ENSMUSG00000002265	1071.9	-0.865011	0.265922	-3.25143	0.00114826	0.0576001	paternally expressed 3	18616	Peg3
ENSMUSG00000051048	450.944	1.36371	0.325683	4.20056	2.66e-05	0.00630026	procollagen-proline, 2-oxoglutarate 4-dioxygenase (proline 4-hydroxylase), alpha polypeptide III	320452	P4ha3
ENSMUSG00000040212	1046.31	0.948325	0.232671	4.07663	4.57e-05	0.00852928	epithelial membrane protein 3	13732	Emp3
ENSMUSG00000047517	133.487	-1.10454	0.328315	-3.35938	0.000781172	0.0479343	deleted in malignant brain tumors 1	12945	Dmbt1
ENSMUSG00000030934	3730.33	0.737333	0.240999	3.06032	0.00221098	0.0816361	ornithine aminotransferase	18242	Oat
ENSMUSG00000030577	252.696	1.10816	0.355581	3.13277	0.00173168	0.0729126	CD22 antigen	12483	Cd22
ENSMUSG00000054555	2299.31	1.12101	0.329063	3.41697	0.000633222	0.0435893	a disintegrin and metallopeptidase domain 12 (meltrin alpha)	11489	Adam12
ENSMUSG00000010307	362.465	0.839851	0.268424	3.12993	0.00174848	0.0732529	transmembrane protein 86A	67893	Tmem86a
ENSMUSG00000032725	291.301	1.1978	0.345155	3.48471	0.000492673	0.0388587	folate receptor 2 (fetal)	14276	Folr2
ENSMUSG00000000031	507.622	1.15785	0.346069	3.3608	0.000777171	0.0479343	H19, imprinted maternally expressed transcript	14955	H19
ENSMUSG00000037706	5447.51	0.598248	0.186038	3.21592	0.00130029	0.0615347	CD81 antigen	12520	Cd81
ENSMUSG00000069516	12030.8	1.35797	0.354454	3.85985	0.000113455	0.0152484	lysozyme 2	17105	Lyz2
ENSMUSG00000069515	101.632	1.83532	0.344485	5.34823	8.88e-08	0.000149216	lysozyme 1	17110	Lyz1
ENSMUSG00000060935	607.134	0.874411	0.236336	3.70047	0.000215203	0.0220869	transmembrane protein 263	103266	Tmem263
ENSMUSG00000020048	12777	0.807111	0.267028	3.02426	0.00249243	0.0879682	heat shock protein 90, beta (Grp94), member 1	22027	Hsp90b1
ENSMUSG00000020057	807.937	1.11126	0.284728	3.90667	9.36e-05	0.0136214	DNA-damage regulated autophagy modulator 1	71712	Dram1
ENSMUSG00000039497	1406.7	0.924247	0.265647	3.48115	0.000499274	0.0391953	dermatan sulfate epimerase	212898	Dse
ENSMUSG00000074785	461.548	0.907556	0.286418	3.1709	0.00151966	0.0671852	plexin C1	54712	Plxnc1
ENSMUSG00000019929	37649	0.900554	0.24535	3.67198	0.000240677	0.0236454	decorin	13179	Dcn
ENSMUSG00000036446	7039.49	1.41633	0.290727	4.88036	1.06e-06	0.000773483	lumican	17022	Lum
ENSMUSG00000019916	1547.61	0.926017	0.275724	3.36087	0.000776972	0.0479343	procollagen-proline, 2-oxoglutarate 4-dioxygenase (proline 4-hydroxylase), alpha 1 polypeptide	18451	P4ha1
ENSMUSG00000056888	482.453	0.956336	0.318869	3.00437	0.00266127	0.0905492	GLI pathogenesis-related 1 (glioma)	73690	Glipr1
ENSMUSG00000025355	1522.86	0.987725	0.337629	2.93451	0.0033407	0.0990482	matrix metallopeptidase 19	58223	Mmp19
ENSMUSG00000020088	2304.68	0.683593	0.221164	3.09134	0.00199253	0.0777247	secretion associated Ras related GTPase 1A	20224	Sar1a
ENSMUSG00000020083	97.3385	-0.693926	0.230613	-3.00798	0.00262991	0.0901809	family with sequence similarity 241, member B	69894	Fam241b
ENSMUSG00000000901	386.649	0.666851	0.217787	3.06202	0.00219852	0.0816361	matrix metallopeptidase 11	17385	Mmp11
ENSMUSG00000020241	19054	0.924931	0.269608	3.43303	0.00059687	0.0428522	collagen, type VI, alpha 2	12834	Col6a2
ENSMUSG00000001119	19035.8	0.856869	0.251477	3.40884	0.000652402	0.0437441	collagen, type VI, alpha 1	12833	Col6a1
ENSMUSG00000020325	547.346	0.927149	0.313287	2.96383	0.00303833	0.0951904	follistatin-like 3	83554	Fstl3
ENSMUSG00000004665	3055.61	0.77829	0.255844	3.04326	0.0023403	0.0837267	calponin 2	12798	Cnn2
ENSMUSG00000034591	460.417	0.929076	0.275986	3.36811	0.000756847	0.0477245	solute carrier family 41, member 2	338365	Slc41a2
ENSMUSG00000031903	711.794	0.950279	0.264524	3.59406	0.000325565	0.0293861	phospholipase A2, group XV	192654	Pla2g15
ENSMUSG00000031906	112.482	0.828722	0.229867	3.60323	0.000314287	0.0288526	sphingomyelin phosphodiesterase 3, neutral	58994	Smpd3
ENSMUSG00000063253	333.74	0.668368	0.216302	3.08983	0.00200272	0.0778834	short coiled-coil protein	56367	Scoc
ENSMUSG00000038416	936.293	0.672819	0.223993	3.0041	0.00266365	0.0905492	CDC16 cell division cycle 16	69957	Cdc16
ENSMUSG00000054408	1062.13	0.952221	0.292004	3.26435	0.00109716	0.0562613	signal peptidase complex subunit 3 homolog (S. cerevisiae)	76687	Spcs3
ENSMUSG00000031517	195.571	1.08077	0.280663	3.85157	0.000117363	0.0155251	glycoprotein m6a	234267	Gpm6a
ENSMUSG00000034041	244.004	0.842365	0.245977	3.42441	0.000616131	0.0435893	lymphoblastomic leukemia 1	17095	Lyl1
ENSMUSG00000031659	1701.72	1.04544	0.244733	4.27346	1.92e-05	0.00509142	adenylate cyclase 7	11513	Adcy7
ENSMUSG00000031548	16071.1	1.55474	0.347982	4.50216	6.73e-06	0.00275625	secreted frizzled-related protein 1	20377	Sfrp1
ENSMUSG00000031740	16500	0.927891	0.311186	2.98669	0.00282015	0.0919972	matrix metallopeptidase 2	17390	Mmp2
ENSMUSG00000055368	861.108	1.22482	0.362521	3.40504	0.000661545	0.044103	solute carrier family 6 (neurotransmitter transporter, noradrenalin), member 2	20538	Slc6a2
ENSMUSG00000003484	446.145	1.13625	0.376925	3.04781	0.00230515	0.0832829	cytochrome P450, family 4, subfamily f, polypeptide 18	72054	Cyp4f18
ENSMUSG00000031673	3280.18	0.971726	0.256801	3.78597	0.000153109	0.0178928	cadherin 11	12552	Cdh11
ENSMUSG00000039470	126.935	0.755968	0.227571	3.32033	0.000899114	0.0504457	zinc finger, DHHC domain containing 2	70546	Zdhhc2
ENSMUSG00000031595	210.767	1.43301	0.292883	4.89695	9.73e-07	0.000743306	platelet-derived growth factor receptor-like	68797	Pdgfrl
ENSMUSG00000084960	52.8723	-0.917091	0.299622	-3.0569	0.00223636	0.0822854	RIKEN cDNA B430010I23 gene	78849	B430010I23Rik
ENSMUSG00000007888	494.619	1.13175	0.386005	2.97888	0.002893	0.0925033	cytokine receptor-like factor 1	12931	Crlf1
ENSMUSG00000031574	469.909	1.55415	0.299794	5.19334	2.07e-07	0.000247866	steroidogenic acute regulatory protein	20845	Star
ENSMUSG00000022136	3337.07	0.766754	0.245421	3.12523	0.00177665	0.0736979	DnaJ heat shock protein family (Hsp40) member C3	100037258	Dnajc3
ENSMUSG00000051212	177.079	1.25042	0.328391	3.81614	0.000135553	0.0168454	G protein-coupled receptor 183	321019	Gpr183
ENSMUSG00000014725	705.844	-0.962153	0.279922	-3.43495	0.000592673	0.0428522	a disintegrin and metallopeptidase domain 28	13522	Adam28
ENSMUSG00000022098	3558.09	0.889485	0.297206	2.99624	0.00273327	0.0908664	bone morphogenetic protein 1	12153	Bmp1
ENSMUSG00000021917	792.347	0.795469	0.24878	3.19834	0.00138221	0.0628213	signal peptidase complex subunit 1 homolog (S. cerevisiae)	69019	Spcs1
ENSMUSG00000021916	488.454	0.725571	0.186824	3.88341	0.000103	0.01442	glycosyltransferase 8 domain containing 1	76485	Glt8d1
ENSMUSG00000115338	624.12	0.849956	0.283595	2.99905	0.00270825	0.0905492	purine-nucleoside phosphorylase	18950	Pnp
ENSMUSG00000021880	168.199	1.11783	0.318212	3.51819	0.000434502	0.0357243	ribonuclease, RNase A family, 6	78416	Rnase6
ENSMUSG00000022015	95.1311	1.10854	0.349128	3.18657	0.0014397	0.0650187	tumor necrosis factor (ligand) superfamily, member 11	21943	Tnfsf11
ENSMUSG00000000958	366.121	0.937606	0.201406	4.65451	3.25e-06	0.0018022	solute carrier family 7 (cationic amino acid transporter, y+ system), member 7	20540	Slc7a7
ENSMUSG00000052435	76.6123	0.934839	0.310586	3.00984	0.00261382	0.089984	CCAAT/enhancer binding protein (C/EBP), epsilon	110794	Cebpe
ENSMUSG00000086746	62.1287	-0.857421	0.291085	-2.94288	0.00325179	0.0974663	NA	NA	NA
ENSMUSG00000022225	99.3646	1.30219	0.343494	3.80218	0.000143428	0.0173352	chymase 1, mast cell	17228	Cma1
ENSMUSG00000061068	73.9705	1.06811	0.366632	2.92766	0.00341524	0.0999624	mast cell protease 4	17227	Mcpt4
ENSMUSG00000021747	259.168	-0.900881	0.24841	-3.62485	0.000289128	0.0271361	CFAP20 domain containing	74430	Cfap20dc
ENSMUSG00000032026	1875.93	0.547662	0.176592	3.10136	0.00192636	0.077423	RNA exonuclease 2	104444	Rexo2
ENSMUSG00000032271	160.088	0.919627	0.287631	3.19806	0.00138357	0.0628213	nicotinamide N-methyltransferase	18113	Nnmt
ENSMUSG00000091345	711.199	1.29114	0.378665	3.45958	0.000541024	0.0410811	collagen, type VI, alpha 5	665033	Col6a5
ENSMUSG00000033453	1569.54	1.18956	0.36259	3.30582	0.000946997	0.0516544	a disintegrin-like and metallopeptidase (reprolysin type) with thrombospondin type 1 motif, 15	235130	Adamts15
ENSMUSG00000023277	467.914	0.824162	0.267991	3.07645	0.0020948	0.0801263	twinfilin actin binding protein 2	23999	Twf2
ENSMUSG00000032332	27009.4	1.07161	0.315079	3.40838	0.000653505	0.0437441	collagen, type XII, alpha 1	12816	Col12a1
ENSMUSG00000032575	1480.97	0.943956	0.284894	3.31632	0.000912129	0.0507409	mesencephalic astrocyte-derived neurotrophic factor	74840	Manf
ENSMUSG00000049511	95.0946	1.02482	0.251544	4.07135	4.67e-05	0.00862926	5-hydroxytryptamine (serotonin) receptor 1B	15551	Htr1b
ENSMUSG00000032122	498.143	0.717468	0.230155	3.1176	0.00182333	0.074533	solute carrier family 37 (glycerol-3-phosphate transporter), member 2	56857	Slc37a2
ENSMUSG00000032353	1221.33	0.775886	0.233755	3.31989	0.000900541	0.0504457	transmembrane p24 trafficking protein 3	66111	Tmed3
ENSMUSG00000032020	351.45	0.715072	0.239132	2.99039	0.00278625	0.0915049	ubiquitin associated and SH3 domain containing, B	72828	Ubash3b
ENSMUSG00000032372	148.864	1.00113	0.256608	3.90073	9.59e-05	0.0136586	phospholipid scramblase 2	18828	Plscr2
ENSMUSG00000032374	1703.19	1.35618	0.265187	5.11842	3.08e-07	0.000323509	procollagen lysine, 2-oxoglutarate 5-dioxygenase 2	26432	Plod2
ENSMUSG00000032334	3217.18	1.17103	0.26328	4.45123	8.54e-06	0.00309807	lysyl oxidase-like 1	16949	Loxl1
ENSMUSG00000066607	228.379	0.745568	0.252879	2.94854	0.00319278	0.0968875	inhibitory synaptic factor 1	319477	Insyn1
ENSMUSG00000101581	64.9591	1.02004	0.321084	3.17739	0.00148608	0.066223	RIKEN cDNA C430002N11 gene	319707	C430002N11Rik
ENSMUSG00000043895	682.833	0.758309	0.236262	3.2101	0.00132688	0.0617605	sphingosine-1-phosphate receptor 2	14739	S1pr2
ENSMUSG00000046402	2104.22	0.85586	0.273799	3.12788	0.00176075	0.0733918	retinol binding protein 1, cellular	19659	Rbp1
ENSMUSG00000060380	101.181	-0.791921	0.244329	-3.23945	0.00119762	0.0586591	NA	NA	NA
ENSMUSG00000066705	679.653	1.12451	0.243433	4.62061	3.83e-06	0.00189053	FXYD domain-containing ion transport regulator 6	59095	Fxyd6
ENSMUSG00000042254	3252.18	1.54548	0.338855	4.58806	4.47e-06	0.00200826	cartilage intermediate layer protein, nucleotide pyrophosphohydrolase	214425	Cilp
ENSMUSG00000031963	707.08	1.89885	0.337224	5.67051	1.42e-08	4.39e-05	BMP-binding endothelial regulator	73230	Bmper
ENSMUSG00000043067	830.476	0.807253	0.234015	3.45017	0.000560235	0.0418309	dpy-19-like 1 (C. elegans)	244745	Dpy19l1
ENSMUSG00000036395	363.746	-0.962761	0.282076	-3.41078	0.000647783	0.0437441	galactosidase, beta 1-like 2	244757	Glb1l2
ENSMUSG00000032431	1671.14	0.836366	0.243039	3.4423	0.000576782	0.0420736	cartilage associated protein	56693	Crtap
ENSMUSG00000032436	481.483	1.04642	0.255057	4.10384	4.06e-05	0.00803147	CKLF-like MARVEL transmembrane domain containing 7	102545	Cmtm7
ENSMUSG00000052336	465.261	1.23382	0.345028	3.59284	0.000327095	0.0293861	chemokine (C-X3-C motif) receptor 1	13051	Cx3cr1
ENSMUSG00000035448	212.322	1.66186	0.361294	4.64592	3.39e-06	0.0018022	chemokine (C-C motif) receptor 3	12771	Ccr3
ENSMUSG00000049103	1455.58	1.13669	0.328766	3.46789	0.000524564	0.0403659	chemokine (C-C motif) receptor 2	12772	Ccr2
ENSMUSG00000079227	891.809	1.25607	0.351688	3.59297	0.000326931	0.0293861	chemokine (C-C motif) receptor 5	12774	Ccr5
ENSMUSG00000048521	101.16	1.18457	0.395254	3.08681	0.00202316	0.078136	chemokine (C-X-C motif) receptor 6	80901	Cxcr6
ENSMUSG00000025888	190.871	0.958565	0.283756	3.37898	0.000727563	0.0468316	caspase 1	12362	Casp1
ENSMUSG00000050578	425.697	1.08141	0.395996	2.92773	0.00341446	0.0999624	matrix metallopeptidase 13	17386	Mmp13
ENSMUSG00000049723	142.55	1.3174	0.333944	3.95533	7.64e-05	0.0117799	matrix metallopeptidase 12	17381	Mmp12
ENSMUSG00000000753	2632.47	1.31864	0.307665	4.29578	1.74e-05	0.00482898	serine (or cysteine) peptidase inhibitor, clade F, member 1	20317	Serpinf1
ENSMUSG00000017400	244.32	1.14381	0.26642	4.29418	1.75e-05	0.00482898	SH3 and cysteine rich domain 2	217154	Stac2
ENSMUSG00000017493	20032.6	1.04268	0.301202	3.46705	0.000526199	0.0403659	insulin-like growth factor binding protein 4	16010	Igfbp4
ENSMUSG00000053797	353.389	1.01885	0.384859	3.04236	0.00234734	0.0837267	keratin 16	16666	Krt16
ENSMUSG00000020143	2019.23	0.980048	0.317109	3.09656	0.00195782	0.0777247	dedicator of cyto-kinesis 2	94176	Dock2
ENSMUSG00000090266	135.338	0.647171	0.2125	3.04464	0.00232961	0.0837267	methyltransferase like 23	74319	Mettl23
ENSMUSG00000056427	7871.63	0.944395	0.314053	3.01245	0.00259144	0.0895807	slit guidance ligand 3	20564	Slit3
ENSMUSG00000010142	239.438	1.03886	0.340979	3.05664	0.00223836	0.0822854	tumor necrosis factor receptor superfamily, member 13b	57916	Tnfrsf13b
ENSMUSG00000042436	3975.09	1.24846	0.274053	4.56031	5.11e-06	0.00220029	microfibrillar-associated protein 4	76293	Mfap4
ENSMUSG00000078920	313.806	0.99069	0.332735	2.9847	0.00283861	0.0920629	interferon gamma inducible protein 47	15953	Ifi47
ENSMUSG00000020363	1755.51	1.09662	0.350867	3.14094	0.00168409	0.0714461	glutamine fructose-6-phosphate transaminase 2	14584	Gfpt2
ENSMUSG00000034947	622.066	0.908679	0.278102	3.26944	0.0010776	0.0555329	transmembrane protein 106A	217203	Tmem106a
ENSMUSG00000001493	262.762	0.83185	0.275484	3.0206	0.00252275	0.0882964	mesenchyme homeobox 1	17285	Meox1
ENSMUSG00000018217	2245.57	0.797106	0.242728	3.28491	0.00102016	0.0539109	peripheral myelin protein 22	18858	Pmp22
ENSMUSG00000001105	478.788	0.625188	0.208447	2.99925	0.00270648	0.0905492	intraflagellar transport 20	55978	Ift20
ENSMUSG00000036545	4851.44	0.909772	0.246124	3.69789	0.000217402	0.0221355	a disintegrin-like and metallopeptidase (reprolysin type) with thrombospondin type 1 motif, 2	216725	Adamts2
ENSMUSG00000001123	1658.53	0.844783	0.2715	3.11336	0.00184968	0.0754239	lectin, galactose binding, soluble 9	16859	Lgals9
ENSMUSG00000078771	267.494	1.05091	0.314736	3.34388	0.000826145	0.0493923	ecotropic viral integration site 2a	14017	Evi2a
ENSMUSG00000025140	202.815	0.972969	0.251982	3.8614	0.00011274	0.0152484	pyrroline-5-carboxylate reductase 1	209027	Pycr1
ENSMUSG00000035352	123.363	1.38101	0.373594	3.73697	0.000186248	0.0203493	chemokine (C-C motif) ligand 12	20293	Ccl12
ENSMUSG00000009185	776.743	1.30107	0.366529	3.58398	0.000338402	0.0299218	chemokine (C-C motif) ligand 8	20307	Ccl8
ENSMUSG00000020895	63.157	0.884987	0.270853	3.26402	0.00109844	0.0562613	transmembrane protein 107	66910	Tmem107
ENSMUSG00000018339	9091.29	1.57437	0.284753	5.53881	3.05e-08	6.4e-05	glutathione peroxidase 3	14778	Gpx3
ENSMUSG00000085235	57.685	-0.823335	0.272669	-3.01686	0.00255412	0.0888388	NA	NA	NA
ENSMUSG00000018340	4566.97	0.654505	0.201346	3.25096	0.00115017	0.0576001	annexin A6	11749	Anxa6
ENSMUSG00000000594	2809.47	0.689207	0.229624	3.00204	0.00268176	0.0905492	GM2 ganglioside activator protein	14667	Gm2a
ENSMUSG00000018593	51767.1	1.10673	0.301704	3.67441	0.0002384	0.0235596	secreted acidic cysteine rich glycoprotein	20692	Sparc
ENSMUSG00000020695	3300.66	0.906745	0.296562	3.06104	0.00220571	0.0816361	mannose receptor, C type 2	17534	Mrc2
ENSMUSG00000040699	593.268	0.849269	0.278255	3.05392	0.00225875	0.0826732	LIM domain containing 2	67803	Limd2
ENSMUSG00000040592	184.663	1.53102	0.383607	4.07985	4.51e-05	0.00850653	CD79B antigen	15985	Cd79b
ENSMUSG00000018924	594.18	2.06553	0.378421	5.62745	1.83e-08	4.39e-05	arachidonate 15-lipoxygenase	11687	Alox15
ENSMUSG00000047773	410.961	-1.2542	0.376988	-3.32209	0.000893463	0.0504457	ankyrin-repeat and fibronectin type III domain containing 1	382543	Ankfn1
ENSMUSG00000041797	1144.28	0.798338	0.233289	3.42274	0.000619932	0.0435893	ATP-binding cassette, sub-family A (ABC1), member 9	217262	Abca9
ENSMUSG00000069763	394.933	1.35261	0.339455	4.00228	6.27e-05	0.01061	transmembrane protein 100	67888	Tmem100
ENSMUSG00000020484	3831.74	0.939529	0.297428	3.16272	0.00156301	0.0686123	X-box binding protein 1	22433	Xbp1
ENSMUSG00000063193	321.763	1.14636	0.349625	3.29396	0.00098787	0.053023	CD300 molecule like family member B	217304	Cd300lb
ENSMUSG00000034641	684.095	1.0787	0.352834	3.07237	0.00212367	0.0803551	CD300 molecule like family member d	217305	Cd300ld
ENSMUSG00000044811	233.723	1.05229	0.352236	3.00029	0.00269721	0.0905492	CD300C molecule 2	140497	Cd300c2
ENSMUSG00000018654	658.204	1.14854	0.333155	3.45867	0.000542857	0.0410811	IKAROS family zinc finger 1	22778	Ikzf1
ENSMUSG00000020176	2851.95	0.870559	0.271829	3.20464	0.00135231	0.0623193	growth factor receptor bound protein 10	14783	Grb10
ENSMUSG00000078974	373.174	0.869586	0.257214	3.38148	0.000720961	0.046765	SEC61, gamma subunit	20335	Sec61g
ENSMUSG00000018672	586.23	0.675845	0.193594	3.49097	0.000481264	0.0381379	coatomer protein complex, subunit zeta 2	56358	Copz2
ENSMUSG00000035042	155.189	1.11633	0.356658	3.14551	0.00165796	0.0706946	chemokine (C-C motif) ligand 5	20304	Ccl5
ENSMUSG00000019122	1260.36	1.13341	0.384963	2.99006	0.00278921	0.0915049	chemokine (C-C motif) ligand 9	20308	Ccl9
ENSMUSG00000018927	2826.26	1.24434	0.379595	3.32553	0.0008825	0.0504457	chemokine (C-C motif) ligand 6	20305	Ccl6
ENSMUSG00000041773	773.533	0.974577	0.313127	3.11758	0.0018234	0.074533	ectodermal-neural cortex 1	13803	Enc1
ENSMUSG00000094338	192.712	1.21737	0.365925	3.35307	0.000799199	0.0484713	H2B clustered histone 13	319185	H2bc13
ENSMUSG00000101355	97.853	1.10599	0.361864	3.07301	0.00211911	0.0803551	H3 clustered histone 10	319152	H3c10
ENSMUSG00000114279	196.737	1.1996	0.371318	3.26094	0.00111045	0.0565319	H2B clustered histone 14	319186	H2bc14
ENSMUSG00000063021	459.931	1.1216	0.350073	3.2192	0.0012855	0.0613218	H2A clustered histone 15	319169	H2ac15
ENSMUSG00000095217	575.953	1.12373	0.371998	3.04875	0.00229796	0.0832829	H2B clustered histone 15	319187	H2bc15
ENSMUSG00000101972	176.132	1.11574	0.367167	3.06084	0.00220719	0.0816361	H3 clustered histone 11	319153	H3c11
ENSMUSG00000062727	150.131	1.2136	0.384487	3.20604	0.00134577	0.0622838	H2B clustered histone 12	319184	H2bc12
ENSMUSG00000069274	379.857	1.16946	0.345152	3.40291	0.000666719	0.0442722	H4 clustered histone 6	319157	H4c6
ENSMUSG00000006611	445.613	0.756068	0.256311	2.95044	0.00317319	0.096756	homeostatic iron regulator	15216	Hfe
ENSMUSG00000069310	198.049	1.20633	0.385246	3.1834	0.00145556	0.0653832	H3 clustered histone 3	319148	H3c3
ENSMUSG00000075031	467.755	1.13213	0.361805	3.15019	0.00163163	0.0701059	H2B clustered histone 3	319178	H2bc3
ENSMUSG00000061615	294.57	1.12848	0.378149	3.01793	0.00254507	0.0887077	H2A clustered histone 4	319172	H2ac4
ENSMUSG00000069267	168.39	1.40134	0.369272	3.83495	0.000125592	0.0162304	H3 clustered histone 2	319150	H3c2
ENSMUSG00000069266	194.287	1.04003	0.34901	2.99112	0.00277955	0.0915049	H4 clustered histone 2	326620	H4c2
ENSMUSG00000049538	148.409	1.08254	0.329167	3.2961	0.000980362	0.0527887	a disintegrin-like and metallopeptidase (reprolysin type) with thrombospondin type 1 motif, 16	271127	Adamts16
ENSMUSG00000016756	764.636	1.14412	0.330337	3.47414	0.000512501	0.0398612	cytidine monophospho-N-acetylneuraminic acid hydroxylase	12763	Cmah
ENSMUSG00000086448	142.9	-0.745282	0.251805	-2.95865	0.00308987	0.095445	NA	NA	NA
ENSMUSG00000021624	222.618	0.995895	0.309523	3.22145	0.00127544	0.0612211	CD180 antigen	17079	Cd180
ENSMUSG00000021384	109.574	1.00301	0.250672	3.99835	6.38e-05	0.01061	sushi domain containing 3	66329	Susd3
ENSMUSG00000021388	850.231	1.07519	0.288175	3.73496	0.000187747	0.0203493	asporin	66695	Aspn
ENSMUSG00000069208	84.948	0.63322	0.206557	3.06379	0.00218551	0.0816361	zinc finger protein 825	235956	Zfp825
ENSMUSG00000067586	386.34	0.934415	0.253971	3.6799	0.000233329	0.0231948	sphingosine-1-phosphate receptor 3	13610	S1pr3
ENSMUSG00000042842	652.918	0.782499	0.266793	2.93431	0.00334288	0.0990482	serine (or cysteine) peptidase inhibitor, clade B, member 6b	20708	Serpinb6b
ENSMUSG00000045827	975.78	1.03333	0.263248	3.92745	8.59e-05	0.0126519	serine (or cysteine) peptidase inhibitor, clade B, member 9	20723	Serpinb9
ENSMUSG00000021403	79.0606	0.930802	0.281649	3.30287	0.000957002	0.0518633	serine (or cysteine) peptidase inhibitor, clade B, member 9b	20706	Serpinb9b
ENSMUSG00000046169	781.463	0.723254	0.242451	2.98371	0.00284779	0.0920694	a disintegrin-like and metallopeptidase (reprolysin type) with thrombospondin type 1 motif, 6	108154	Adamts6
ENSMUSG00000021423	400.204	1.16279	0.310861	3.74707	0.00017891	0.0200581	lymphocyte antigen 86	17084	Ly86
ENSMUSG00000046006	150.715	1.54096	0.353986	4.3813	1.18e-05	0.00388614	Grb2-binding adaptor, transmembrane	238875	Gapt
ENSMUSG00000021485	64.9506	1.07386	0.334621	3.21291	0.00131396	0.0616609	Max dimerization protein 3	17121	Mxd3
ENSMUSG00000038991	4445.11	0.969963	0.281365	3.4505	0.000559542	0.0418309	thioredoxin domain containing 5	105245	Txndc5
ENSMUSG00000021759	998.005	0.74597	0.236629	3.15306	0.00161568	0.0697774	phospholipid phosphatase 1	19012	Plpp1
ENSMUSG00000021765	388.022	1.19168	0.313805	3.80463	0.000142019	0.0172892	follistatin	14313	Fst
ENSMUSG00000021725	968.487	0.707357	0.238991	2.96037	0.00307271	0.095445	poly (ADP-ribose) polymerase family, member 8	52552	Parp8
ENSMUSG00000021728	1289.14	1.07653	0.356341	3.0378	0.00238312	0.0846435	embigin	13723	Emb
ENSMUSG00000021702	326.106	1.4826	0.345962	4.31119	1.62e-05	0.00478586	thrombospondin 4	21828	Thbs4
ENSMUSG00000045312	1126.83	0.693276	0.226279	3.06425	0.00218215	0.0816361	lipoma HMGIC fusion partner-like 2	218454	Lhfpl2
ENSMUSG00000048376	2244.29	0.987992	0.322225	3.07292	0.00211979	0.0803551	coagulation factor II (thrombin) receptor	14062	F2r
ENSMUSG00000041324	976.359	1.10045	0.357733	3.0944	0.0019721	0.0777247	inhibin beta-A	16323	Inhba
ENSMUSG00000049625	437.768	0.927323	0.301822	3.07573	0.0020999	0.0801263	TRAF-interacting protein with forkhead-associated domain, family member B	212937	Tifab
ENSMUSG00000097391	190.102	0.759071	0.249457	3.04307	0.00234181	0.0837267	miRNA containing gene	100040724	Mirg
ENSMUSG00000075707	103.453	1.57676	0.381587	4.21099	2.54e-05	0.00619065	deiodinase, iodothyronine type III	107585	Dio3
ENSMUSG00000002020	2152.25	1.31857	0.331697	3.99105	6.58e-05	0.0106282	latent transforming growth factor beta binding protein 2	16997	Ltbp2
ENSMUSG00000045679	623.188	0.739481	0.246138	3.00492	0.00265649	0.0905492	PQ loop repeat containing	217430	Pqlc3
ENSMUSG00000020571	3326.42	0.945568	0.29055	3.25786	0.00112258	0.0569239	protein disulfide isomerase associated 6	71853	Pdia6
ENSMUSG00000021253	1585.65	0.894921	0.260165	3.44149	0.000578513	0.0420736	transforming growth factor, beta 3	21809	Tgfb3
ENSMUSG00000046782	570.088	-0.875242	0.262218	-3.33643	0.000848617	0.050016	tetratricopeptide repeat domain 6	70846	Ttc6
ENSMUSG00000020986	1561.41	0.742194	0.216956	3.42136	0.000623089	0.0435893	SEC23 homolog A, COPII coat complex component	20334	Sec23a
ENSMUSG00000020642	754.747	0.82586	0.26753	3.0884	0.0020124	0.0780599	ring finger protein 144A	108089	Rnf144a
ENSMUSG00000095079	5288.41	1.59282	0.388278	4.23649	2.27e-05	0.00569288	immunoglobulin heavy constant alpha	238447	Igha
ENSMUSG00000076612	2886.43	1.20242	0.376694	4.60776	4.07e-06	0.00195158	immunoglobulin heavy constant gamma 2C	404711	Ighg2c
ENSMUSG00000076613	3051.36	1.37998	0.391038	4.29996	1.71e-05	0.00482898	immunoglobulin heavy constant gamma 2B	16016	Ighg2b
ENSMUSG00000076614	2870.18	1.38015	0.385464	4.91964	8.67e-07	0.000731265	NA	NA	NA
ENSMUSG00000076615	5221.49	1.22369	0.376216	4.90929	9.14e-07	0.000731265	Immunoglobulin heavy constant gamma 3	380795	Ighg3
ENSMUSG00000104213	133.014	1.54867	0.394294	4.10074	4.12e-05	0.00804506	immunoglobulin heavy constant delta	380797	Ighd
ENSMUSG00000096498	69.8739	0.786245	0.345993	3.31973	0.000901052	0.0504457	NA	NA	NA
ENSMUSG00000096670	43.3458	0.816558	0.355222	3.04901	0.002296	0.0832829	NA	NA	NA
ENSMUSG00000047414	1129.67	0.568479	0.188693	3.0128	0.0025885	0.0895807	fibronectin leucine rich transmembrane protein 2	399558	Flrt2
ENSMUSG00000095565	45.5781	1.97167	0.397649	5.49304	3.95e-08	7.37e-05	NA	NA	NA
ENSMUSG00000095571	145.409	1.23825	0.379615	4.49458	6.97e-06	0.00278834	NA	NA	NA
ENSMUSG00000076655	623.929	1.06304	0.367065	4.40757	1.05e-05	0.00365871	NA	NA	NA
ENSMUSG00000096108	581.206	0.653353	0.329822	2.95329	0.00314409	0.0965642	immunoglobulin heavy variable V11-2	780818	Ighv11-2
ENSMUSG00000095642	174.609	0.714985	0.336808	3.1993	0.0013776	0.0628213	immunoglobulin heavy variable V14-3	238418	Ighv14-3
ENSMUSG00000021886	372.233	1.05643	0.348986	3.03969	0.0023682	0.084292	G-protein coupled receptor 65	14744	Gpr65
ENSMUSG00000076652	242.665	1.29579	0.38618	4.25471	2.09e-05	0.00541001	immunoglobulin heavy variable 7-3	629822	Ighv7-3
ENSMUSG00000076666	246.4	1.18831	0.374719	4.70813	2.5e-06	0.00150249	immunoglobulin heavy variable 14-4	629826	Ighv14-4
ENSMUSG00000076676	55.9874	1.14389	0.369992	4.75126	2.02e-06	0.00130624	NA	NA	NA
ENSMUSG00000095200	288.787	0.811092	0.342286	4.11742	3.83e-05	0.00766259	NA	NA	NA
ENSMUSG00000094694	292.328	1.49586	0.393471	4.60213	4.18e-06	0.00195158	NA	NA	NA
ENSMUSG00000095416	96.3339	0.60438	0.319446	2.98589	0.00282751	0.0920444	immunoglobulin heavy variable V1-12	629860	Ighv1-12
ENSMUSG00000076695	54.5607	0.907927	0.358214	3.59047	0.000330088	0.0294972	NA	NA	NA
ENSMUSG00000094561	61.7915	1.61568	0.396451	4.3034	1.68e-05	0.00482898	NA	NA	NA
ENSMUSG00000096649	150.155	0.377459	0.263816	3.73158	0.000190284	0.0203616	immunoglobulin heavy variable 1-31	629893	Ighv1-31
ENSMUSG00000094198	134.218	0.93627	0.35606	4.17838	2.94e-05	0.00643817	NA	NA	NA
ENSMUSG00000095589	548.305	1.19333	0.383726	3.88743	0.000101312	0.0143029	immunoglobulin heavy variable 1-55	780932	Ighv1-55
ENSMUSG00000104452	56.7459	1.30535	0.39099	3.90544	9.41e-05	0.0136214	NA	NA	NA
ENSMUSG00000094088	163.819	1.57156	0.394465	4.17359	3e-05	0.00645791	immunoglobulin heavy variable 1-64	380823	Ighv1-64
ENSMUSG00000094502	120.387	1.4341	0.383685	5.62808	1.82e-08	4.39e-05	immunoglobulin heavy variable 1-69	619833	Ighv1-69
ENSMUSG00000093896	44.1971	1.31786	0.387419	4.18932	2.8e-05	0.00643817	immunoglobulin heavy variable 1-76	100775174	Ighv1-76
ENSMUSG00000096326	147.705	1.14089	0.384835	3.55115	0.000383545	0.0328753	immunoglobulin heavy variable 1-78	213570	Ighv1-78
ENSMUSG00000094075	186.399	0.947212	0.361763	3.73324	0.000189031	0.0203572	NA	NA	NA
ENSMUSG00000020573	887.206	0.973048	0.303538	3.21005	0.00132712	0.0617605	phosphatidylinositol-4,5-bisphosphate 3-kinase catalytic subunit gamma	30955	Pik3cg
ENSMUSG00000064215	568.206	0.545104	0.184881	2.94833	0.00319498	0.0968875	interferon, alpha-inducible protein 27	52668	Ifi27
ENSMUSG00000052221	109.088	-0.867414	0.2385	-3.63494	0.000278048	0.026391	protein phosphatase 1, regulatory subunit 36	210762	Ppp1r36
ENSMUSG00000097451	1438.65	1.07357	0.285256	3.76752	0.000164879	0.0190633	NA	NA	NA
ENSMUSG00000020654	503.818	0.585442	0.199185	2.9392	0.00329065	0.0980194	adenylate cyclase 3	104111	Adcy3
ENSMUSG00000057265	79.213	-0.684035	0.209952	-3.25726	0.00112492	0.0569239	basal body orientation factor 1	72873	Bbof1
ENSMUSG00000052160	1024.31	1.02851	0.301757	3.41317	0.000642125	0.0436749	phospholipase D family, member 4	104759	Pld4
ENSMUSG00000006360	1720.22	1.08782	0.24299	4.47855	7.52e-06	0.00291009	cysteine-rich protein 1 (intestinal)	12925	Crip1
ENSMUSG00000049687	136.552	0.899451	0.223285	4.02623	5.67e-05	0.0102387	PH domain containing endocytic trafficking adaptor 2	338368	Pheta2
ENSMUSG00000036106	222.021	0.913819	0.267483	3.41712	0.000632868	0.0435893	proline rich 5 (renal)	109270	Prr5
ENSMUSG00000096971	162.813	-0.624259	0.200896	-3.10705	0.00188963	0.076405	RIKEN cDNA 4930556M19 gene	75259	4930556M19Rik
ENSMUSG00000058914	430.462	1.20364	0.377628	3.22699	0.00125102	0.0603939	C1q and tumor necrosis factor related protein 3	81799	C1qtnf3
ENSMUSG00000023272	934.601	1.126	0.315381	3.578	0.000346234	0.0304541	cysteine-rich with EGF-like domains 2	76737	Creld2
ENSMUSG00000005124	807.494	1.49341	0.321462	4.66175	3.14e-06	0.0018022	cellular communication network factor 4	22402	Ccn4
ENSMUSG00000022620	688.094	0.651978	0.217162	3.00246	0.00267811	0.0905492	arylsulfatase A	11883	Arsa
ENSMUSG00000022240	640.16	-0.846214	0.279735	-3.02339	0.00249961	0.0880366	catenin (cadherin associated protein), delta 2	18163	Ctnnd2
ENSMUSG00000039007	1029.27	0.609309	0.182124	3.34556	0.000821153	0.0492692	carboxypeptidase Q	54381	Cpq
ENSMUSG00000022584	394.395	1.73483	0.386935	4.63671	3.54e-06	0.0018022	lymphocyte antigen 6 complex, locus C2	100041546	Ly6c2
ENSMUSG00000022987	219.802	-0.8524	0.255513	-3.33453	0.000854441	0.050016	zinc finger protein 641	239652	Zfp641
ENSMUSG00000037362	815.616	1.04966	0.305251	3.44395	0.000573287	0.0420736	cellular communication network factor 3	18133	Ccn3
ENSMUSG00000003355	121.259	0.904808	0.272185	3.32373	0.000888232	0.0504457	FK506 binding protein 11	66120	Fkbp11
ENSMUSG00000023004	1171.12	0.872336	0.265536	3.28682	0.00101324	0.0539109	tubulin, alpha 1B	22143	Tuba1b
ENSMUSG00000072235	1615.57	1.01212	0.223176	4.536	5.73e-06	0.00240791	tubulin, alpha 1A	22142	Tuba1a
ENSMUSG00000037185	459.409	0.756374	0.256421	2.95043	0.00317337	0.096756	keratin 80	74127	Krt80
ENSMUSG00000023041	219.299	1.00581	0.386318	2.94696	0.00320915	0.0969671	keratin 6B	16688	Krt6b
ENSMUSG00000018008	1612.27	0.918295	0.310363	2.96329	0.00304375	0.0951904	cytohesin 4	72318	Cyth4
ENSMUSG00000068220	6433.35	0.95972	0.280028	3.43025	0.000603029	0.0431101	lectin, galactose binding, soluble 1	16852	Lgals1
ENSMUSG00000010830	411.738	1.15694	0.280118	4.13309	3.58e-05	0.00741163	KDEL (Lys-Asp-Glu-Leu) endoplasmic reticulum protein retention receptor 3	105785	Kdelr3
ENSMUSG00000022186	2825.51	0.679228	0.183585	3.69999	0.00021561	0.0220869	3-oxoacid CoA transferase 1	67041	Oxct1
ENSMUSG00000022181	198.831	1.03374	0.335179	3.09205	0.00198778	0.0777247	complement component 6	12274	C6
ENSMUSG00000102018	96.9181	-0.780891	0.204332	-3.82053	0.000133167	0.0168211	IQ motif and ankyrin repeat containing 1	432964	Iqank1
ENSMUSG00000054196	171.818	1.42471	0.379201	3.81706	0.000135051	0.0168454	collagen triple helix repeat containing 1	68588	Cthrc1
ENSMUSG00000022816	16955.7	1.10539	0.316712	3.49824	0.000468333	0.0378269	follistatin-like 1	14314	Fstl1
ENSMUSG00000022696	546.321	-0.868778	0.292211	-2.97099	0.00296842	0.0944499	SID1 transmembrane family, member 1	320007	Sidt1
ENSMUSG00000022665	13217.2	0.827554	0.279576	2.96223	0.00305421	0.0951962	coiled-coil domain containing 80	67896	Ccdc80
ENSMUSG00000052013	98.5607	1.14626	0.377489	3.06822	0.00215338	0.081114	B and T lymphocyte associated	208154	Btla
ENSMUSG00000022769	416.302	1.23702	0.321856	3.85313	0.000116615	0.0155251	stromal cell-derived factor 2-like 1	64136	Sdf2l1
ENSMUSG00000055692	86.0423	-0.692191	0.183735	-3.76632	0.000165669	0.0190633	transmembrane protein 191C	224019	Tmem191c
ENSMUSG00000022754	565.046	1.16135	0.261211	4.448	8.67e-06	0.00309807	transmembrane protein 45a	56277	Tmem45a
ENSMUSG00000105547	615.23	1.41171	0.386346	5.01985	5.17e-07	0.000511036	immunoglobulin lambda constant 3	110787	Iglc3
ENSMUSG00000076934	951.286	1.16166	0.383661	3.72809	0.000192937	0.0203858	immunoglobulin lambda variable 1	16142	Iglv1
ENSMUSG00000076937	1237.76	1.46965	0.387976	5.21429	1.85e-07	0.000238464	immunoglobulin lambda constant 2	110786	Iglc2
ENSMUSG00000076939	252.832	0.916804	0.359663	3.62817	0.000285437	0.0269402	immunoglobulin lambda variable 3	404743	Iglv3
ENSMUSG00000076940	449.916	1.61743	0.389426	6.22612	4.78e-10	4.02e-06	immunoglobulin lambda variable 2	110612	Iglv2
ENSMUSG00000091243	1094.1	0.801854	0.272698	2.94204	0.00326062	0.0974663	vestigial like family member 3	73569	Vgll3
ENSMUSG00000032932	739.877	0.748978	0.225576	3.32064	0.000898098	0.0504457	heat shock protein 70 family, member 13	110920	Hspa13
ENSMUSG00000057880	541.037	0.772094	0.209426	3.6868	0.000227088	0.0227088	4-aminobutyrate aminotransferase	268860	Abat
ENSMUSG00000060459	226.755	1.13039	0.359466	3.1625	0.0015642	0.0686123	kininogen 2	385643	Kng2
ENSMUSG00000052316	190.471	1.39674	0.37856	3.74682	0.00017909	0.0200581	leucine rich repeat containing 15	74488	Lrrc15
ENSMUSG00000052384	879.507	0.951084	0.31873	2.98952	0.00279417	0.0915049	negative regulator of reactive oxygen species	224109	Nrros
ENSMUSG00000022817	3062.85	0.750629	0.234111	3.20705	0.00134104	0.0622362	integrin beta 5	16419	Itgb5
ENSMUSG00000024150	1517.6	0.787414	0.259895	3.03097	0.00243771	0.0862179	multiple coagulation factor deficiency 2	193813	Mcfd2
ENSMUSG00000023992	331.552	1.03845	0.314081	3.31156	0.000927764	0.0511031	triggering receptor expressed on myeloid cells 2	83433	Trem2
ENSMUSG00000039316	974.781	1.05258	0.284252	3.70652	0.000210124	0.0219259	raftlin lipid raft linker 1	76438	Rftn1
ENSMUSG00000036594	4885.82	1.10905	0.3612	3.09112	0.00199401	0.0777247	histocompatibility 2, class II antigen A, alpha	14960	H2-Aa
ENSMUSG00000024164	66137.5	1.46921	0.313044	4.70779	2.5e-06	0.00150249	complement component 3	12266	C3
ENSMUSG00000004730	1640.58	1.17879	0.334132	3.54058	0.000399252	0.0335372	adhesion G protein-coupled receptor E1	13733	Adgre1
ENSMUSG00000007030	135.264	-0.624277	0.203833	-3.06228	0.00219656	0.0816361	von Willebrand factor A domain containing 7	27762	Vwa7
ENSMUSG00000024043	432.156	0.558541	0.188159	2.9684	0.00299357	0.0947118	Rho GTPase activating protein 28	268970	Arhgap28
ENSMUSG00000024397	372.31	1.06229	0.304529	3.49268	0.0004782	0.0380747	allograft inflammatory factor 1	11629	Aif1
ENSMUSG00000073412	185.41	1.0704	0.331717	3.23393	0.00122101	0.0594097	leukocyte specific transcript 1	16988	Lst1
ENSMUSG00000033450	181.393	0.856287	0.287941	2.97449	0.0029348	0.0935573	T cell activation Rho GTPase activating protein	72536	Tagap
ENSMUSG00000033825	161.075	1.50625	0.363907	4.17723	2.95e-05	0.00643817	tryptase beta 2	17229	Tpsb2
ENSMUSG00000063011	132.176	1.29231	0.342689	3.78555	0.000153366	0.0178928	mesothelin	56047	Msln
ENSMUSG00000024063	3407.32	0.742041	0.19138	3.87761	0.000105488	0.0145262	limb-bud and heart	77889	Lbh
ENSMUSG00000084862	89.6216	-0.715487	0.231018	-3.09577	0.00196306	0.0777247	NA	NA	NA
ENSMUSG00000023886	2497.72	1.10663	0.302062	3.66951	0.000243013	0.0237361	SPARC related modular calcium binding 2	64074	Smoc2
ENSMUSG00000023885	6984.69	1.16646	0.295268	3.95661	7.6e-05	0.0117799	thrombospondin 2	21826	Thbs2
ENSMUSG00000024300	1293.9	1.01698	0.331069	3.08022	0.00206849	0.0795209	myosin IF	17916	Myo1f
ENSMUSG00000036315	216.747	0.648151	0.202517	3.19975	0.00137547	0.0628213	zinc ribbon domain containing 1	66136	Znrd1
ENSMUSG00000024598	371.472	1.02449	0.276381	3.70905	0.000208041	0.0218443	fibrillin 2	14119	Fbn2
ENSMUSG00000043168	70.1	-1.16129	0.310757	-3.72986	0.000191587	0.0203713	RIKEN cDNA 4930426D05 gene	74644	4930426D05Rik
ENSMUSG00000036412	333.759	1.02022	0.315197	3.24201	0.00118692	0.0586591	arylsulfatase i	545260	Arsi
ENSMUSG00000024621	4128.4	1.07222	0.31864	3.37264	0.00074451	0.0473708	colony stimulating factor 1 receptor	12978	Csf1r
ENSMUSG00000024579	198.527	0.706726	0.238378	2.96455	0.00303129	0.0951883	prenylcysteine oxidase 1 like	240334	Pcyox1l
ENSMUSG00000090523	439.33	0.731584	0.199812	3.66113	0.000251105	0.0243848	glycophorin C	71683	Gypc
ENSMUSG00000041482	1388.17	0.88741	0.258584	3.4334	0.000596063	0.0428522	piezo-type mechanosensitive ion channel component 2	667742	Piezo2
ENSMUSG00000024501	4111.55	0.952533	0.266667	3.57431	0.000351151	0.0307257	dihydropyrimidinase-like 3	22240	Dpysl3
ENSMUSG00000033016	1296.57	0.796199	0.25459	3.12853	0.00175684	0.0733918	nuclear factor of activated T cells, cytoplasmic, calcineurin dependent 1	18018	Nfatc1
ENSMUSG00000061013	113.05	0.696834	0.237586	2.93168	0.00337134	0.0995403	mohawk homeobox	210719	Mkx
ENSMUSG00000024909	979.491	0.864188	0.269239	3.21146	0.00132064	0.0617605	epidermal growth factor-containing fibulin-like extracellular matrix protein 2	58859	Efemp2
ENSMUSG00000024803	214.919	1.82655	0.360741	5.12264	3.01e-07	0.000323509	ankyrin repeat domain 1 (cardiac muscle)	107765	Ankrd1
ENSMUSG00000024663	1292.64	0.680682	0.22804	2.98535	0.00283256	0.0920444	RAB3A interacting protein (rabin3)-like 1	74760	Rab3il1
ENSMUSG00000036098	629.375	0.989306	0.279961	3.53644	0.000405565	0.0338003	myelin regulatory factor	225908	Myrf
ENSMUSG00000025207	394.521	-1.13455	0.284534	-3.98426	6.77e-05	0.0106282	sema domain, immunoglobulin domain (Ig), transmembrane domain (TM) and short cytoplasmic domain, (semaphorin) 4G	26456	Sema4g
ENSMUSG00000024673	130.313	1.31715	0.39425	3.4514	0.000557685	0.0418309	membrane-spanning 4-domains, subfamily A, member 1	12482	Ms4a1
ENSMUSG00000099398	241.493	0.949838	0.250359	3.79382	0.000148346	0.0176753	membrane-spanning 4-domains, subfamily A, member 14	383435	Ms4a14
ENSMUSG00000024672	681.355	1.1214	0.339794	3.3125	0.000924668	0.0511001	membrane-spanning 4-domains, subfamily A, member 7	109225	Ms4a7
ENSMUSG00000024691	956.188	0.931375	0.315784	2.95438	0.00313298	0.0963993	family with sequence similarity 111, member A	107373	Fam111a
ENSMUSG00000118086	151.047	-0.755519	0.255215	-2.95906	0.00308577	0.095445	NA	NA	NA
ENSMUSG00000025069	98.3375	-0.938685	0.281412	-3.33251	0.000860654	0.0500311	glutathione S-transferase omega 2	68214	Gsto2
ENSMUSG00000037263	60.6812	-0.712843	0.237383	-3.00216	0.0026807	0.0905492	aldehyde dehydrogenase 3 family, member B3	73458	Aldh3b3
ENSMUSG00000045826	103.402	1.05337	0.33674	3.13445	0.00172175	0.0728599	protein tyrosine phosphatase, receptor type, C polypeptide-associated protein	19265	Ptprcap

## Sheet: BOO_DEGs_1week_adj
	baseMean	log2FoldChange	lfcSE	stat	pvalue	padj	description	entrez	symbol
ENSMUSG00000076652	296.901	-1.22753	0.293593	-5.91813	3.26e-09	0.000170937	immunoglobulin heavy variable 7-3	629822	Ighv7-3
ENSMUSG00000105547	748.597	-1.20846	0.293094	-5.74491	9.2e-09	0.000241396	immunoglobulin lambda constant 3	110787	Iglc3

## Sheet: BOO_DEG-1week_pVal
	baseMean	log2FoldChange	lfcSE	stat	pvalue	padj	description	entrez	symbol
ENSMUSG00000065865	1.02021	0.317246	0.238521	1.75667	0.0789743	1	predicted gene, 24030	115487666	Gm24030
ENSMUSG00000084353	3.4198	-0.585269	0.34353	-1.69961	0.0892046	1	NA	NA	NA
ENSMUSG00000118923	2.28741	0.483745	0.288787	1.99695	0.0458304	1	NA	NA	NA
ENSMUSG00000098851	21.5506	0.573255	0.299778	1.89686	0.0578461	1	microRNA 6353	102465181	Mir6353
ENSMUSG00000087782	1.49744	0.559078	0.325854	1.66118	0.096677	1	predicted gene, 23169	115487625	Gm23169
ENSMUSG00000103085	132.282	0.399285	0.229621	1.7523	0.079722	1	NA	NA	NA
ENSMUSG00000073485	66.3661	0.415006	0.236783	1.71695	0.0859885	1	NA	NA	NA
ENSMUSG00000089976	0.982061	0.313167	0.221647	1.70319	0.0885322	1	Sp140 nuclear body protein pseudogene	100039723	Gm2389
ENSMUSG00000025932	205.575	0.611976	0.317366	1.92831	0.0538167	1	EYA transcriptional coactivator and phosphatase 1	14048	Eya1
ENSMUSG00000102588	1.90847	0.904969	0.323678	2.8855	0.00390789	1	NA	NA	NA
ENSMUSG00000026100	19.5755	-0.646383	0.343997	-1.8461	0.064877	1	myostatin	17700	Mstn
ENSMUSG00000026224	26.5357	0.531062	0.330664	1.6555	0.0978237	1	RIKEN cDNA 4933407L21 gene	71141	4933407L21Rik
ENSMUSG00000065340	0.960859	-0.468073	0.254952	-1.76601	0.0773947	1	predicted gene, 25578	115487585	Gm25578
ENSMUSG00000101644	1.77214	0.427611	0.275906	2.0593	0.0394659	1	NA	NA	NA
ENSMUSG00000101117	1.76127	0.52651	0.288452	1.90836	0.0563441	1	NA	NA	NA
ENSMUSG00000039384	313.739	-0.448962	0.239013	-1.82905	0.0673919	1	dual specificity phosphatase 10	63953	Dusp10
ENSMUSG00000102059	47.6197	0.395315	0.234215	1.70331	0.0885094	1	caspase 8 pseudogene	100504501	Gm20257
ENSMUSG00002076189	5.84597	0.965929	0.330796	2.94837	0.00319453	1	NA	NA	NA
ENSMUSG00000102248	13.8597	0.52503	0.300468	1.64921	0.0991049	1	NA	NA	NA
ENSMUSG00000073478	56.7494	0.475293	0.212816	2.22569	0.0260352	1	NA	NA	NA
ENSMUSG00000102537	2.8312	0.725201	0.330881	1.89221	0.0584634	1	NA	NA	NA
ENSMUSG00000077231	1.1387	0.444142	0.249064	2.10632	0.0351769	1	predicted gene, 25096	115485778	Gm25096
ENSMUSG00000026579	558.992	-0.668952	0.323755	-1.91517	0.0554707	1	coagulation factor V	14067	F5
ENSMUSG00000081429	2.33912	-0.63562	0.329507	-1.94005	0.052374	1	NA	NA	NA
ENSMUSG00000098487	1.02572	0.532826	0.3015	1.91714	0.0552205	1	microRNA 6899	102466760	Mir6899
ENSMUSG00000100777	5.17744	0.445955	0.307708	1.79414	0.0727907	1	RIKEN cDNA 4930598F16 gene	75381	4930598F16Rik
ENSMUSG00000103377	25.2737	-0.551938	0.312546	-1.77969	0.0751265	1	NA	NA	NA
ENSMUSG00000089803	4.00666	-0.7982	0.344062	-2.29437	0.0217695	1	NA	NA	NA
ENSMUSG00000064272	20.6285	-0.578661	0.300327	-1.88142	0.0599143	1	G protein-coupled bile acid receptor 1	227289	Gpbar1
ENSMUSG00000102701	2.50327	0.302338	0.269325	1.67864	0.0932227	1	NA	NA	NA
ENSMUSG00000026535	93.1519	-0.864112	0.344185	-2.47727	0.0132393	1	interferon activated gene 202B	26388	Ifi202b
ENSMUSG00000026525	26.162	-0.460543	0.277319	-1.64958	0.0990281	1	opsin 3	13603	Opn3
ENSMUSG00000102478	26.3092	0.521909	0.251531	2.073	0.0381726	1	protein phosphatase 2A inhibitor-2 I-2PP2A-related	100504508	BC085271
ENSMUSG00000115973	2.30011	0.331981	0.277626	1.68758	0.0914916	1	NA	NA	NA
ENSMUSG00000103546	45.5874	0.533696	0.231964	2.26569	0.0234703	1	NA	NA	NA
ENSMUSG00000065883	4.19105	-0.823728	0.345045	-2.35985	0.0182825	1	small nucleolar RNA, C/D box 3B, pseudogene 2	19853	Snord3b-ps2
ENSMUSG00000027254	1807.89	0.537209	0.249866	2.11726	0.0342378	1	microtubule-associated protein 1 A	17754	Map1a
ENSMUSG00000086846	4.60389	-0.853052	0.345378	-2.41685	0.0156556	1	NA	NA	NA
ENSMUSG00000103865	4.37809	0.604858	0.343197	1.79628	0.0724501	1	NA	NA	NA
ENSMUSG00000098453	2.32552	-0.692655	0.325864	-2.11805	0.0341712	1	microRNA 6997	102465603	Mir6997
ENSMUSG00000081219	14.7936	-0.623566	0.304852	-1.99085	0.0464976	1	NA	NA	NA
ENSMUSG00000069136	6.68164	-0.692167	0.337139	-2.06044	0.0393563	1	NA	NA	NA
ENSMUSG00000083009	3.97397	0.705453	0.340292	2.43818	0.0147616	1	NA	NA	NA
ENSMUSG00000075015	6353.98	0.735203	0.344117	2.57301	0.0100818	1	NA	NA	NA
ENSMUSG00000075014	46823.1	0.767072	0.344105	2.73741	0.00619243	1	NA	NA	NA
ENSMUSG00000085450	2.96945	-0.54644	0.314873	-1.75529	0.0792096	1	NA	NA	NA
ENSMUSG00000027408	792.333	0.611772	0.305967	1.88999	0.0587587	1	carboxypeptidase X 1 (M14 family)	56264	Cpxm1
ENSMUSG00000089662	20.7912	0.55693	0.272298	1.98477	0.0471697	1	NA	NA	NA
ENSMUSG00002075003	3.06354	0.606485	0.339094	1.93797	0.052627	1	NA	NA	NA
ENSMUSG00000081946	8.42849	-0.549785	0.317099	-1.73286	0.0831203	1	ribosomal protein L17 pseudogene	668950	Gm11472
ENSMUSG00000083590	3.3623	0.460259	0.335687	1.68407	0.0921676	1	60S ribosomal protein L13 pseudogene	108168730	Gm13916
ENSMUSG00000083915	7.59465	0.656646	0.343905	2.06126	0.0392779	1	high mobility group box 2 pseudogene	100043427	Gm13932
ENSMUSG00000082844	2.24563	-0.537448	0.27405	-1.9886	0.0467452	1	NA	NA	NA
ENSMUSG00000103662	175.1	0.415401	0.22512	1.80699	0.0707637	1	NA	NA	NA
ENSMUSG00000096764	4.49933	-0.589095	0.336262	-1.72657	0.0842448	1	solute carrier family 12, member 6	107723	Slc12a6
ENSMUSG00002075990	2.3066	0.416134	0.318543	1.88954	0.0588197	1	NA	NA	NA
ENSMUSG00000075224	289.241	-0.494003	0.28411	-1.76057	0.0783107	1	leucine rich repeat containing 55	241528	Lrrc55
ENSMUSG00000087973	1.18997	0.407423	0.254543	1.7459	0.0808276	1	predicted gene, 23716	115489613	Gm23716
ENSMUSG00000082892	3.99894	-0.739476	0.341562	-2.14677	0.0318119	1	NA	NA	NA
ENSMUSG00000087442	6.23359	-0.587484	0.327885	-1.72191	0.0850866	1	NA	NA	NA
ENSMUSG00000111493	0.920766	0.311751	0.219579	1.65582	0.0977591	1	olfactory receptor 1091, pseudogene 1	404475	Olfr1091-ps1
ENSMUSG00000083147	2.77697	0.456529	0.29995	1.66741	0.0954327	1	olfactory receptor 1103, pseudogene 1	258084	Olfr1103-ps1
ENSMUSG00000081700	7.78854	0.641903	0.317518	1.99357	0.0461988	1	NA	NA	NA
ENSMUSG00000082647	9.25803	-0.584183	0.338304	-1.67753	0.0934388	1	ribosomal protein 10 pseudogene	668910	Gm14056
ENSMUSG00000106961	58.5582	0.45781	0.246734	1.76799	0.0770625	1	NA	NA	NA
ENSMUSG00000068614	206.406	-0.685022	0.342958	-2.02099	0.043281	1	actin, alpha, cardiac muscle 1	11464	Actc1
ENSMUSG00000081450	2.56902	-0.54286	0.308302	-1.6823	0.0925109	1	NA	NA	NA
ENSMUSG00002076297	1.62346	0.6982	0.289847	2.41729	0.0156363	1	NA	NA	NA
ENSMUSG00000080844	6.51913	-0.575701	0.344491	-1.65635	0.0976503	1	NA	NA	NA
ENSMUSG00002076580	2.14676	-0.50262	0.253659	-1.84615	0.0648698	1	NA	NA	NA
ENSMUSG00000055926	69.1166	-0.67469	0.335149	-1.88658	0.0592165	1	predicted gene 14137	623781	Gm14137
ENSMUSG00000025201	7.33356	-0.563972	0.332464	-1.66722	0.0954704	1	NA	NA	NA
ENSMUSG00000083287	3.81505	-0.620568	0.345296	-1.76503	0.0775592	1	NA	NA	NA
ENSMUSG00000026826	526.559	-0.563052	0.317799	-1.72138	0.0851824	1	nuclear receptor subfamily 4, group A, member 2	18227	Nr4a2
ENSMUSG00000083197	2.45178	-0.438942	0.280925	-1.65854	0.0972095	1	NA	NA	NA
ENSMUSG00000086329	5.96912	0.635677	0.33714	1.89528	0.058055	1	NA	NA	NA
ENSMUSG00000100364	2.86063	-0.544426	0.303739	-1.69357	0.0903478	1	RIKEN cDNA 1700121L16 gene	76643	1700121L16Rik
ENSMUSG00000096915	2.03233	-0.611055	0.303628	-1.99559	0.0459781	1	BTB domain containing 35, family member 6	100040781	Btbd35f6
ENSMUSG00000081703	21.3907	0.693179	0.274341	2.51395	0.0119387	1	predicted gene 6285	622098	Gm6285
ENSMUSG00000025270	379.49	1.14065	0.342402	3.0056	0.00265058	1	aminolevulinic acid synthase 2, erythroid	11656	Alas2
ENSMUSG00000093059	0.71093	0.37298	0.253543	1.68108	0.0927469	1	NA	NA	NA
ENSMUSG00000082423	7.38563	-0.583612	0.337795	-1.71045	0.0871828	1	NA	NA	NA
ENSMUSG00000085669	9.33854	0.523341	0.32437	1.66648	0.0956181	1	NA	NA	NA
ENSMUSG00000036959	609.662	0.454844	0.213673	2.1038	0.0353963	1	BCL6 co-repressor-like 1	320376	Bcorl1
ENSMUSG00002075311	1.53554	-0.562596	0.289522	-1.88804	0.0590208	1	NA	NA	NA
ENSMUSG00000080073	1.84993	-0.591313	0.284241	-2.01646	0.0437517	1	spindlin family, member 2 pseudogene	668965	Gm9427
ENSMUSG00000085226	2.41838	-0.635695	0.315647	-1.94227	0.0521045	1	NA	NA	NA
ENSMUSG00000031143	17.4518	0.522842	0.277035	1.85738	0.0632576	1	coiled-coil domain containing 22	54638	Ccdc22
ENSMUSG00000118858	1.40367	0.334417	0.241949	1.72182	0.0851016	1	NA	NA	NA
ENSMUSG00000083945	3.24281	0.528966	0.326883	1.742	0.0815087	1	NA	NA	NA
ENSMUSG00000031196	253.274	0.401563	0.219535	1.83442	0.0665923	1	coagulation factor VIII	14069	F8
ENSMUSG00000083010	1.6364	-0.533017	0.287704	-1.86898	0.0616253	1	NA	NA	NA
ENSMUSG00000088530	1.0548	-0.498086	0.236834	-1.99525	0.046016	1	predicted gene, 23280	115486110	Gm23280
ENSMUSG00002075818	2.57976	-0.701533	0.336329	-2.03483	0.0418676	1	NA	NA	NA
ENSMUSG00000081205	15.6173	0.549721	0.323532	1.70561	0.0880798	1	NA	NA	NA
ENSMUSG00000083089	10.9494	-0.629508	0.331788	-1.87083	0.0613691	1	actin, beta pseudogene	209541	Gm4760
ENSMUSG00000071748	11.914	-0.56506	0.302993	-1.853	0.0638826	1	serine/threonine/tyrosine interaction protein pseudogene	100040244	Gm14698
ENSMUSG00000081897	3.34326	0.595665	0.342763	1.85152	0.0640943	1	60S ribosomal protein L39 pseudogene	102635960	Gm15067
ENSMUSG00000081418	9.03591	-0.474295	0.296362	-1.64771	0.0994125	1	NA	NA	NA
ENSMUSG00000100448	1.50584	0.376609	0.303154	1.82488	0.0680199	1	H2A histone family member L1K	547154	H2al1k
ENSMUSG00000087159	9.25605	-0.577087	0.32988	-1.72519	0.0844939	1	predicted gene 15246	101055907	Gm15246
ENSMUSG00000065825	1.24126	0.320888	0.282128	1.65829	0.0972599	1	predicted gene, 26314	115489164	Gm26314
ENSMUSG00000086695	3.78037	-0.562486	0.323494	-1.72083	0.0852816	1	NA	NA	NA
ENSMUSG00000083897	10.0582	0.533116	0.332838	1.6928	0.0904943	1	NA	NA	NA
ENSMUSG00000085534	0.898444	0.331731	0.211213	1.66584	0.0957457	1	NA	NA	NA
ENSMUSG00000050232	44.5239	-0.680348	0.295474	-2.17784	0.0294178	1	chemokine (C-X-C motif) receptor 3	12766	Cxcr3
ENSMUSG00002076899	0.644836	-0.434919	0.213385	-1.76547	0.0774854	1	NA	NA	NA
ENSMUSG00002075094	1.23513	0.52196	0.285621	1.68558	0.0918772	1	NA	NA	NA
ENSMUSG00000028139	33.8397	0.570018	0.26421	2.11589	0.0343541	1	regulatory subunit of type II PKA R-subunit (RIIa) domain containing 1	66353	Riiad1
ENSMUSG00000098006	14.3149	-0.57365	0.309796	-1.843	0.0653291	1	glyceraldehyde-3-phosphate dehydrogenase pseudogene	667309	Gm8565
ENSMUSG00000027674	248.859	-0.518595	0.271414	-1.97393	0.0483893	1	peroxisomal biogenesis factor 5-like	58869	Pex5l
ENSMUSG00000027834	90.7859	-0.448732	0.188804	-2.392	0.016757	1	serine (or cysteine) peptidase inhibitor, clade I, member 1	20713	Serpini1
ENSMUSG00000106496	6.95794	0.699205	0.343134	2.21083	0.0270475	1	ribosome production factor 2 homolog pseudogene	665655	Gm7733
ENSMUSG00000106455	1.97326	-0.557569	0.317439	-1.74851	0.080376	1	NA	NA	NA
ENSMUSG00000037325	156.808	-0.294786	0.169875	-1.74049	0.0817723	1	Bardet-Biedl syndrome 7 (human)	71492	Bbs7
ENSMUSG00000106150	3.06373	-0.469049	0.289645	-1.77964	0.0751354	1	NA	NA	NA
ENSMUSG00000069041	7.57906	-0.586647	0.342533	-1.70779	0.0876744	1	solute carrier family 25 (mitochondrial carrier; adenine nucleotide translocator), member 31	73333	Slc25a31
ENSMUSG00000107524	11.2509	0.538869	0.306671	1.7299	0.0836485	1	NA	NA	NA
ENSMUSG00000028023	470.702	-0.449063	0.231948	-1.97132	0.0486878	1	paired-like homeodomain transcription factor 2	18741	Pitx2
ENSMUSG00000106429	1.66031	-0.574612	0.319255	-1.69742	0.0896182	1	NA	NA	NA
ENSMUSG00000105397	15.3586	-0.528763	0.297405	-1.7791	0.0752228	1	NA	NA	NA
ENSMUSG00002075251	1.28826	-0.392986	0.253508	-1.73137	0.0833861	1	NA	NA	NA
ENSMUSG00000106280	2.1239	0.699056	0.303803	1.69361	0.0903387	1	NA	NA	NA
ENSMUSG00000103574	6.27966	-0.55606	0.331916	-1.70736	0.0877555	1	NA	NA	NA
ENSMUSG00000096792	8.48633	-0.712233	0.34428	-2.03433	0.0419185	1	NA	NA	NA
ENSMUSG00000074486	13.4969	-0.616209	0.337146	-1.8956	0.0580126	1	bone gamma-carboxyglutamate protein 2	12097	Bglap2
ENSMUSG00000069125	23.0691	-0.546415	0.281068	-1.90543	0.0567241	1	NA	NA	NA
ENSMUSG00000104233	3.27174	-0.689982	0.306138	-2.28714	0.0221878	1	predicted gene, 34023	102637136	Gm34023
ENSMUSG00000044468	591.287	0.607605	0.33995	2.07958	0.0375638	1	terminal nucleotidyltransferase 5C	74645	Tent5c
ENSMUSG00000103848	4.10912	-0.564668	0.337399	-1.67756	0.0934335	1	NA	NA	NA
ENSMUSG00000084728	2.1699	-0.567388	0.328903	-1.66235	0.0964423	1	microRNA 1905	100316808	Mir1905
ENSMUSG00000103461	1.74393	0.374199	0.294174	1.95635	0.0504243	1	NA	NA	NA
ENSMUSG00000102646	1.54805	0.485373	0.250781	2.02744	0.0426179	1	protein tyrosine phosphatase type IVA 1 pseudogene	115489680	Gm19694
ENSMUSG00000106371	18.8406	0.644202	0.279021	2.21636	0.0266668	1	NA	NA	NA
ENSMUSG00000105818	116.728	-0.342944	0.181183	-1.923	0.0544795	1	NA	NA	NA
ENSMUSG00000077148	4.73757	0.767668	0.34056	2.43429	0.014921	1	predicted gene, 22935	115489782	Gm22935
ENSMUSG00002076123	1.55183	-0.84289	0.311071	-2.79001	0.00527062	1	NA	NA	NA
ENSMUSG00002075593	2.96582	-0.545093	0.328974	-1.64684	0.0995904	1	NA	NA	NA
ENSMUSG00000082720	1.38663	-0.588929	0.227946	-2.31837	0.0204293	1	NA	NA	NA
ENSMUSG00000070522	6.45053	0.592743	0.336001	1.88242	0.0597787	1	NA	NA	NA
ENSMUSG00000059857	112.047	-0.513815	0.260361	-2.03695	0.0416549	1	netrin G1	80883	Ntng1
ENSMUSG00000045952	3.82684	-0.592731	0.341799	-1.72158	0.0851449	1	NA	NA	NA
ENSMUSG00000043472	3.7194	0.452698	0.30485	1.65314	0.0983027	1	late cornified envelope 3D	630994	Lce3d
ENSMUSG00000001334	142.431	-0.377823	0.220307	-1.74599	0.0808119	1	fibronectin type III domain containing 5	384061	Fndc5
ENSMUSG00000063851	52.8257	-0.453677	0.269538	-1.65095	0.098748	1	ring finger protein 183	76072	Rnf183
ENSMUSG00000089051	1.89787	0.542315	0.313795	1.71692	0.0859937	1	predicted gene, 23354	115490023	Gm23354
ENSMUSG00000065493	1.10596	0.396765	0.262204	1.706	0.0880073	1	microRNA 34a	723848	Mir34a
ENSMUSG00000039852	4508.99	0.480421	0.255118	1.83976	0.0658029	1	arginine glutamic acid dipeptide (RE) repeats	68703	Rere
ENSMUSG00000085213	56.2033	0.453646	0.22915	1.93901	0.0525	1	NA	NA	NA
ENSMUSG00000046341	11.3387	0.613876	0.31734	1.76681	0.0772599	1	NA	NA	NA
ENSMUSG00000039759	205.844	0.429405	0.213042	2.0111	0.044315	1	THAP domain containing, apoptosis associated protein 3	69876	Thap3
ENSMUSG00000039713	607.132	0.369227	0.200366	1.82481	0.0680291	1	pleckstrin homology domain containing, family G (with RhoGef domain) member 5	269608	Plekhg5
ENSMUSG00000028832	231.405	0.638727	0.275246	2.22162	0.0263091	1	stathmin 1	16765	Stmn1
ENSMUSG00000081530	1.73967	-0.521199	0.303325	-1.72522	0.0844871	1	NA	NA	NA
ENSMUSG00000085063	3.7935	0.643673	0.343575	1.94167	0.0521773	1	NA	NA	NA
ENSMUSG00000092680	18.9315	0.658254	0.325528	2.00868	0.0445709	1	small nucleolar RNA, C/D box 55	100216533	Snord55
ENSMUSG00000119654	0.976769	0.575883	0.260639	2.25935	0.0238618	1	NA	NA	NA
ENSMUSG00000087228	9.50418	-0.570908	0.343945	-1.65914	0.0970879	1	NA	NA	NA
ENSMUSG00000080806	8.32217	0.613861	0.338375	1.86574	0.0620772	1	NA	NA	NA
ENSMUSG00000006395	246.544	0.313259	0.191834	1.65217	0.0984995	1	hydroxypyruvate isomerase (putative)	68180	Hyi
ENSMUSG00000083238	1.23025	0.414228	0.287925	1.84085	0.0656433	1	NA	NA	NA
ENSMUSG00000082442	1.4058	-0.524836	0.267448	-1.8848	0.0594573	1	NA	NA	NA
ENSMUSG00000089381	1.49401	-0.426128	0.288717	-1.76245	0.0779932	1	predicted gene, 24678	115490030	Gm24678
ENSMUSG00000106436	1.52513	0.535777	0.311275	1.85023	0.0642798	1	microRNA 7015	102465614	Mir7015
ENSMUSG00000040761	2499.64	0.441093	0.232144	1.8879	0.0590396	1	spen family transcription repressor	56381	Spen
ENSMUSG00000073716	46.456	0.468805	0.252902	1.80265	0.0714439	1	NA	NA	NA
ENSMUSG00000044730	257.932	0.336897	0.166277	2.02307	0.043066	1	RIKEN cDNA 9930104L06 gene	194268	9930104L06Rik
ENSMUSG00000028799	697.536	0.374169	0.21284	1.73804	0.082203	1	zinc finger protein 362	230761	Zfp362
ENSMUSG00000087416	3.77884	0.347121	0.327358	1.81649	0.069295	1	NA	NA	NA
ENSMUSG00000084144	3.49185	-0.558043	0.331173	-1.66987	0.0949456	1	NA	NA	NA
ENSMUSG00000055216	9.4567	0.617491	0.336121	1.83809	0.0660492	1	NA	NA	NA
ENSMUSG00002075100	1.2402	0.377988	0.217569	1.66372	0.0961692	1	NA	NA	NA
ENSMUSG00000088528	0.982644	0.601074	0.276505	1.96561	0.0493439	1	predicted gene, 26084	115490029	Gm26084
ENSMUSG00000050550	16.745	0.519908	0.287752	1.81372	0.0697204	1	NA	NA	NA
ENSMUSG00000080816	22.5501	-0.486833	0.289411	-1.69939	0.0892462	1	NA	NA	NA
ENSMUSG00000096476	3.01606	-0.532232	0.288118	-1.88164	0.0598854	1	NA	NA	NA
ENSMUSG00000095394	0.982816	0.329524	0.235093	1.75938	0.0785127	1	predicted gene, 25485	115486257	Gm25485
ENSMUSG00000110756	1.89879	0.455009	0.295973	1.81315	0.0698088	1	NA	NA	NA
ENSMUSG00000106198	5.62995	0.500186	0.343889	1.66922	0.0950728	1	NA	NA	NA
ENSMUSG00000107046	1.80719	-0.607103	0.306572	-1.94349	0.0519569	1	NA	NA	NA
ENSMUSG00000029307	90.7952	-0.637679	0.292818	-2.22096	0.0263538	1	dentin matrix protein 1	13406	Dmp1
ENSMUSG00000105341	54.9507	0.409233	0.245222	1.66176	0.0965606	1	NA	NA	NA
ENSMUSG00000118480	1.24238	0.426584	0.269333	1.82994	0.0672593	1	NA	NA	NA
ENSMUSG00000105033	87.6908	0.496475	0.258452	1.83458	0.0665678	1	NA	NA	NA
ENSMUSG00000070420	222.616	0.338009	0.191085	1.78005	0.0750681	1	zinc finger and SCAN domain containing 25	666311	Zscan25
ENSMUSG00000104682	41.7157	0.576769	0.248917	2.30093	0.0213959	1	NA	NA	NA
ENSMUSG00000104951	31.6275	0.479261	0.285184	1.64765	0.0994237	1	NA	NA	NA
ENSMUSG00000038384	1334.67	0.523106	0.258148	2.01536	0.0438666	1	SET domain containing 1B	208043	Setd1b
ENSMUSG00000106636	128.146	0.424771	0.235919	1.79682	0.0723641	1	NA	NA	NA
ENSMUSG00000105554	8.63172	0.602563	0.343647	1.79263	0.0730314	1	NA	NA	NA
ENSMUSG00000105471	12.5549	0.570796	0.31371	1.74292	0.0813481	1	NA	NA	NA
ENSMUSG00000107313	6.4216	0.517261	0.341837	1.76857	0.0769662	1	NA	NA	NA
ENSMUSG00000105112	52.6103	0.512336	0.2892	1.68361	0.0922575	1	NA	NA	NA
ENSMUSG00000107387	9.91035	-0.569878	0.341872	-1.64804	0.0993454	1	NA	NA	NA
ENSMUSG00000089197	0.74776	-0.435074	0.242399	-1.67997	0.0929633	1	predicted gene, 25767	115486317	Gm25767
ENSMUSG00000048450	80.9878	0.683732	0.281973	2.45192	0.0142098	1	msh homeobox 1	17701	Msx1
ENSMUSG00000029478	3441.92	0.588763	0.275821	2.08986	0.0366301	1	nuclear receptor co-repressor 2	20602	Ncor2
ENSMUSG00000105013	3.72754	0.673258	0.34231	2.15839	0.0308974	1	chromobox protein homolog 3 pseudogene	665631	Gm7721
ENSMUSG00000098656	2.52762	0.712812	0.328758	2.05706	0.0396804	1	microRNA 7028	102465622	Mir7028
ENSMUSG00000029291	880.932	0.257679	0.133031	1.923	0.0544803	1	RUN and FYVE domain containing 3	52822	Rufy3
ENSMUSG00000105282	75.383	0.507647	0.25647	1.95091	0.0510683	1	NA	NA	NA
ENSMUSG00000105136	27.3105	0.5106	0.274115	1.86705	0.0618946	1	NA	NA	NA
ENSMUSG00000106332	23.4142	0.535991	0.302707	1.71071	0.0871346	1	NA	NA	NA
ENSMUSG00000092344	3.10206	-0.540865	0.319214	-1.7216	0.0851418	1	NA	NA	NA
ENSMUSG00000106917	15.9256	-0.443095	0.256642	-1.71617	0.0861318	1	NA	NA	NA
ENSMUSG00000096045	3.20466	0.491832	0.316441	1.64685	0.0995898	1	predicted gene, 21698	100862388	Gm21698
ENSMUSG00000045790	216.69	0.333972	0.143823	2.31532	0.0205957	1	coiled-coil domain containing 149	100503884	Ccdc149
ENSMUSG00000077555	2.01597	-0.613322	0.306335	-1.98845	0.0467617	1	predicted gene, 23708	115486310	Gm23708
ENSMUSG00000079416	1.30295	0.696345	0.291543	1.94301	0.0520151	1	NA	NA	NA
ENSMUSG00000106691	46.541	0.434488	0.226244	1.88332	0.0596566	1	NA	NA	NA
ENSMUSG00000036555	783.971	0.274248	0.161914	1.66979	0.0949611	1	IQ motif containing E	74239	Iqce
ENSMUSG00000056493	1311.13	0.416391	0.24068	1.73085	0.0834782	1	forkhead box K1	17425	Foxk1
ENSMUSG00000039477	5192.92	0.571202	0.276541	2.03996	0.041354	1	trinucleotide repeat containing 18	231861	Tnrc18
ENSMUSG00002074861	1.09893	-0.468161	0.23694	-1.98088	0.0476046	1	NA	NA	NA
ENSMUSG00000105750	95.8513	-0.419988	0.215252	-1.95663	0.0503904	1	NA	NA	NA
ENSMUSG00002076403	1.03153	0.350791	0.261119	1.87018	0.0614592	1	NA	NA	NA
ENSMUSG00000064419	1.12232	0.575254	0.270707	2.36659	0.0179529	1	predicted gene, 22249	115490319	Gm22249
ENSMUSG00000104936	43.2911	0.592434	0.314161	1.8198	0.0687891	1	NA	NA	NA
ENSMUSG00000100420	2.37424	0.452915	0.276266	1.95405	0.0506957	1	NA	NA	NA
ENSMUSG00000104473	1.62844	0.275907	0.226094	1.65551	0.0978216	1	NA	NA	NA
ENSMUSG00000096336	183.572	-0.439531	0.307251	-2.42318	0.0153855	1	immunoglobulin kappa variable 1-135	243420	Igkv1-135
ENSMUSG00000095497	12.7111	-0.546177	0.298598	-1.79802	0.0721746	1	immunoglobulin kappa chain variable 1-122	434024	Igkv1-122
ENSMUSG00000108120	34.186	0.522229	0.296474	1.80156	0.0716143	1	NA	NA	NA
ENSMUSG00000063975	27.1493	-0.741595	0.344551	-2.10151	0.035596	1	solute carrier organic anion transporter family, member 1a5	108096	Slco1a5
ENSMUSG00000076555	11.3025	0.202814	0.278067	2.31998	0.0203419	1	immunoglobulin kappa variable 4-57-1	384514	Igkv4-57-1
ENSMUSG00000095753	34.4634	-0.587234	0.318569	-2.48228	0.0130546	1	immunoglobulin kappa variable 4-53	546213	Igkv4-53
ENSMUSG00000076596	11.9734	0.119687	0.307332	1.85721	0.0632806	1	immunoglobulin kappa variable 3-10	667924	Igkv3-10
ENSMUSG00000076598	60.1552	-0.290993	0.233595	-2.1389	0.0324438	1	immunoglobulin kappa variable 3-7	108005	Igkv3-7
ENSMUSG00000096715	42.8648	-0.318501	0.268583	-2.52799	0.0114716	1	immunoglobulin kappa variable 3-4	626347	Igkv3-4
ENSMUSG00000053044	20.5865	-0.615037	0.343298	-1.71562	0.0862307	1	CD8 antigen, beta chain 1	12526	Cd8b1
ENSMUSG00000108190	24.3906	0.515608	0.264549	1.89033	0.058714	1	NA	NA	NA
ENSMUSG00000107568	7.2177	0.589693	0.341792	1.85313	0.0638644	1	complement component 1, r subcomponent A pseudogene	100417807	Gm18840
ENSMUSG00000034245	244.062	0.411762	0.232659	1.73469	0.0827948	1	histone deacetylase 11	232232	Hdac11
ENSMUSG00000083962	8.64779	-0.662709	0.340603	-1.9231	0.0544675	1	NA	NA	NA
ENSMUSG00000104501	106.184	0.58091	0.28061	2.00318	0.0451578	1	NA	NA	NA
ENSMUSG00000030020	1288.89	-0.491478	0.229013	-2.14523	0.0319347	1	prickle planar cell polarity protein 2	243548	Prickle2
ENSMUSG00000107965	1.21288	0.348067	0.273984	1.67427	0.0940774	1	NA	NA	NA
ENSMUSG00000107418	1.96682	0.48844	0.292465	1.90562	0.0566994	1	Crn, crooked neck-like 1 pseudogene	213320	Gm4782
ENSMUSG00000107934	2.23001	0.524104	0.331032	2.37533	0.0175334	1	NA	NA	NA
ENSMUSG00002075669	2.61604	0.687216	0.333487	2.12624	0.0334836	1	NA	NA	NA
ENSMUSG00000106755	11.6418	-0.59402	0.284248	-2.06523	0.0389015	1	NA	NA	NA
ENSMUSG00002076206	3.3045	-0.68505	0.305084	-2.25245	0.024294	1	NA	NA	NA
ENSMUSG00000086040	228.82	0.749067	0.230362	3.25485	0.00113453	1	WAS/WASL interacting protein family, member 3	330319	Wipf3
ENSMUSG00000107804	71.7312	-0.631452	0.307192	-1.99263	0.0463023	1	NA	NA	NA
ENSMUSG00000107627	2.3869	-0.652432	0.315267	-2.12291	0.0337612	1	NA	NA	NA
ENSMUSG00000098318	63.9219	0.45995	0.239776	1.91983	0.0548797	1	lncRNA downstream of Cdkn1b	381822	Lockd
ENSMUSG00000055430	52.8923	-0.448654	0.228124	-1.97036	0.0487967	1	nucleosome assembly protein 1-like 5	58243	Nap1l5
ENSMUSG00000025889	106.993	1.13943	0.334455	3.23775	0.00120476	1	synuclein, alpha	20617	Snca
ENSMUSG00000107854	0.996264	0.290629	0.222108	1.66663	0.0955885	1	olfactory receptor GA_x5J8B7W6GG0-4757855-4757501	257772	Gm5001
ENSMUSG00000083443	20.4387	0.440191	0.264353	1.65391	0.0981449	1	NA	NA	NA
ENSMUSG00000107455	31.8381	0.612036	0.29649	1.94587	0.0516698	1	NA	NA	NA
ENSMUSG00000107230	13.3377	0.975573	0.333853	3.02847	0.00245799	1	NA	NA	NA
ENSMUSG00000090194	2.00868	-0.546367	0.310462	-1.69305	0.0904463	1	NA	NA	NA
ENSMUSG00000108039	2.38736	0.182561	0.243056	1.69731	0.0896389	1	NA	NA	NA
ENSMUSG00000108024	21.8859	0.491006	0.281312	1.76949	0.076812	1	NA	NA	NA
ENSMUSG00000107474	4.45391	0.738213	0.342209	1.91899	0.0549852	1	NA	NA	NA
ENSMUSG00002074898	1.28354	-0.378009	0.259686	-1.68202	0.0925645	1	NA	NA	NA
ENSMUSG00000107791	2.50658	0.451946	0.304701	1.72938	0.0837418	1	NA	NA	NA
ENSMUSG00000089905	2.60483	0.728587	0.337371	2.21051	0.0270701	1	NA	NA	NA
ENSMUSG00000096525	2.0109	-0.632195	0.334295	-1.81221	0.0699532	1	predicted gene 2663	100040208	Gm2663
ENSMUSG00000076463	5.29606	-0.550885	0.328966	-1.74503	0.080979	1	T cell receptor beta, variable 3	100039790	Trbv3
ENSMUSG00000119208	1.18828	0.731272	0.28892	2.30406	0.0212192	1	NA	NA	NA
ENSMUSG00000107380	0.947108	0.332452	0.195934	1.64793	0.0993663	1	NA	NA	NA
ENSMUSG00000093581	3.90734	0.912822	0.339948	3.05133	0.00227827	1	predicted gene, 18006	100416261	Gm18006
ENSMUSG00000090151	2.59687	-0.470987	0.302494	-1.76295	0.0779086	1	NA	NA	NA
ENSMUSG00000119885	1.41326	0.411629	0.274754	1.89525	0.0580597	1	NA	NA	NA
ENSMUSG00000119672	2.38799	0.692565	0.331765	1.69057	0.0909196	1	NA	NA	NA
ENSMUSG00000108809	1.8963	0.220206	0.244824	1.64702	0.0995538	1	NA	NA	NA
ENSMUSG00000100378	1.42026	-0.492314	0.247359	-1.68849	0.0913164	1	NA	NA	NA
ENSMUSG00000098520	1.06037	0.439871	0.28585	1.80098	0.0717066	1	NA	NA	NA
ENSMUSG00000068480	22.8756	0.453891	0.233244	1.94099	0.05226	1	NA	NA	NA
ENSMUSG00000070808	654.098	0.434432	0.240061	1.79568	0.0725457	1	BRD4 interacting chromatin remodeling complex associated protein	243842	Bicra
ENSMUSG00000030513	365.41	0.43762	0.269933	1.68491	0.0920067	1	proprotein convertase subtilisin/kexin type 6	18553	Pcsk6
ENSMUSG00000091811	178.796	0.345745	0.193697	1.75466	0.0793167	1	InaF motif containing 1	66300	Inafm1
ENSMUSG00000041375	716.117	0.409242	0.196937	2.0606	0.0393415	1	coiled-coil domain containing 9	243846	Ccdc9
ENSMUSG00000108610	4.85225	0.678851	0.343631	1.9367	0.052782	1	NA	NA	NA
ENSMUSG00000095334	3.77513	0.52066	0.343152	1.7543	0.0793786	1	NA	NA	NA
ENSMUSG00000109342	4.49828	-0.675784	0.333522	-1.95365	0.050742	1	NA	NA	NA
ENSMUSG00000096916	110.996	-0.258442	0.15067	-1.70077	0.0889855	1	zinc finger protein 850	100043772	Zfp850
ENSMUSG00000109388	2.60905	-0.522581	0.31339	-1.78012	0.0750563	1	NA	NA	NA
ENSMUSG00000070509	540.741	0.499896	0.281819	1.82234	0.0684035	1	repulsive guidance molecule family member A	244058	Rgma
ENSMUSG00000002409	555.124	0.369595	0.216341	1.67709	0.0935253	1	dual-specificity tyrosine-(Y)-phosphorylation regulated kinase 1b	13549	Dyrk1b
ENSMUSG00000108812	74.036	0.448118	0.255901	1.74951	0.0802035	1	NA	NA	NA
ENSMUSG00000045251	121.349	0.29229	0.157097	1.84995	0.0643209	1	zinc finger protein 688	69234	Zfp688
ENSMUSG00000075719	2.12782	-0.481834	0.273153	-1.70679	0.0878613	1	predicted gene, 23741	115486637	Gm23741
ENSMUSG00000046574	1508.21	0.545578	0.271204	1.97387	0.0483971	1	proline rich 12	233210	Prr12
ENSMUSG00000108365	74.9016	0.468395	0.272264	1.71614	0.0861362	1	NA	NA	NA
ENSMUSG00000108494	40.0814	0.597296	0.251769	2.3345	0.0195694	1	NA	NA	NA
ENSMUSG00000109166	1.16797	0.328483	0.219771	1.82425	0.0681136	1	NA	NA	NA
ENSMUSG00000094931	1.69853	0.589464	0.290891	1.70738	0.0877519	1	vomeronasal 1 receptor 160	620758	Vmn1r160
ENSMUSG00000098132	50.063	0.387442	0.239207	1.72104	0.0852435	1	Ras association (RalGDS/AF-6) domain family (N-terminal) member 10	78748	Rassf10
ENSMUSG00000064179	128.708	0.530776	0.325863	1.77091	0.0765762	1	troponin T1, skeletal, slow	21955	Tnnt1
ENSMUSG00000030583	1490.21	0.490681	0.251611	1.90426	0.0568758	1	signal-induced proliferation-associated 1 like 3	74206	Sipa1l3
ENSMUSG00000108643	39.947	0.564643	0.286495	1.92484	0.0542492	1	NA	NA	NA
ENSMUSG00000074406	326.782	0.418802	0.221726	1.88052	0.0600369	1	zinc finger protein 628	232816	Zfp628
ENSMUSG00000035279	1238.06	0.644622	0.311971	1.96231	0.0497267	1	scavenger receptor cysteine rich family, 5 domains	269855	Ssc5d
ENSMUSG00000038797	187.947	0.338769	0.154963	2.16009	0.0307656	1	zinc finger and SCAN domain containing 2	22691	Zscan2
ENSMUSG00000043290	102.123	0.387172	0.191947	1.96073	0.049911	1	zinc finger protein 784	654801	Zfp784
ENSMUSG00000065803	2.39346	0.632527	0.334787	2.05872	0.0395215	1	predicted gene, 23040	115486584	Gm23040
ENSMUSG00000109130	65.5998	-0.493044	0.232209	-2.10832	0.0350031	1	NA	NA	NA
ENSMUSG00000109468	5.79929	-0.556918	0.345117	-1.64561	0.099844	1	NA	NA	NA
ENSMUSG00000109049	6.58198	0.709327	0.343902	1.92678	0.0540065	1	NA	NA	NA
ENSMUSG00000108456	29.2416	0.614013	0.277866	2.20931	0.0271532	1	NA	NA	NA
ENSMUSG00000092584	0.89747	-0.406833	0.224722	-1.76467	0.0776193	1	NA	NA	NA
ENSMUSG00000030725	55.0046	-0.418278	0.22751	-1.81566	0.0694223	1	lipoyl(octanoyl) transferase 2 (putative)	67164	Lipt2
ENSMUSG00000093534	1.75548	0.431942	0.260639	2.38779	0.01695	1	vomeronasal 1 receptor, pseudogene 51	100312498	Vmn1r-ps51
ENSMUSG00000110034	1.38395	-0.458809	0.23941	-1.79724	0.072297	1	NA	NA	NA
ENSMUSG00000110420	1.37505	-0.434866	0.283142	-1.71468	0.0864037	1	NA	NA	NA
ENSMUSG00000006307	1804.98	0.460758	0.234609	1.94212	0.0521225	1	lysine (K)-specific methyltransferase 2B	75410	Kmt2b
ENSMUSG00000098146	27.6303	0.448166	0.259736	1.71717	0.0859483	1	NA	NA	NA
ENSMUSG00000097388	29.4357	-0.486148	0.279982	-1.67744	0.0934574	1	glyceraldehyde-3-phosphate dehydrogenase pseudogene	100041204	Gm3200
ENSMUSG00000110416	2.8088	0.478731	0.324504	2.16441	0.0304326	1	NA	NA	NA
ENSMUSG00000109118	26.7545	0.66299	0.268786	2.44673	0.0144159	1	predicted gene, 32031	102634450	Gm32031
ENSMUSG00000083568	3.60872	0.427468	0.326241	1.702	0.0887562	1	60S ribosomal protein L23a pseudogene	102633800	Gm12770
ENSMUSG00000070425	6.50118	0.810492	0.340627	2.34197	0.0191823	1	Xndc1-transient receptor potential cation channel, subfamily C, member 2 readthrough	102443351	Xntrpc
ENSMUSG00000109822	8.39544	0.847484	0.321474	2.74874	0.00598253	1	predicted gene 8556	667284	Gm8556
ENSMUSG00000109348	2.26285	-0.63421	0.303587	-2.16887	0.0300929	1	NA	NA	NA
ENSMUSG00000104420	56.5484	0.40004	0.218503	1.7958	0.0725269	1	NA	NA	NA
ENSMUSG00002076774	9.51797	-0.609183	0.344225	-1.75599	0.0790908	1	NA	NA	NA
ENSMUSG00000108330	7.92096	-0.604762	0.344428	-1.73329	0.0830447	1	NA	NA	NA
ENSMUSG00000073940	56.5873	0.96001	0.26597	3.96009	7.49e-05	1	hemoglobin, beta adult t chain	101488143	Hbb-bt
ENSMUSG00000052305	17.1949	2.18479	0.325872	2.76393	0.00571092	1	hemoglobin, beta adult major chain	15129	Hbb-b1
ENSMUSG00000110355	4.3855	0.53041	0.338066	1.97953	0.0477568	1	NA	NA	NA
ENSMUSG00000074903	40.71	-0.346682	0.208613	-1.67603	0.0937323	1	NA	NA	NA
ENSMUSG00000000031	662.051	-0.660328	0.33539	-2.01097	0.0443281	1	H19, imprinted maternally expressed transcript	14955	H19
ENSMUSG00000065118	15.7432	0.622222	0.28376	2.20291	0.0276014	1	predicted gene, 23297	115486827	Gm23297
ENSMUSG00000098593	0.961015	0.356119	0.26325	1.83539	0.0664476	1	microRNA 7064	102465644	Mir7064
ENSMUSG00000107945	5.93908	0.491878	0.338722	1.65966	0.0969826	1	ribosomal protein L7A, pseudogene 14	666232	Rpl7a-ps14
ENSMUSG00000112493	2.82807	0.581083	0.313873	1.85663	0.0633636	1	RIKEN cDNA 4930486F22 gene	78170	4930486F22Rik
ENSMUSG00000080469	4.99608	-0.765873	0.345403	-2.17542	0.0295986	1	NA	NA	NA
ENSMUSG00000042846	107.422	-0.683372	0.309542	-2.16735	0.030208	1	leucine rich repeat transmembrane neuronal 3	216028	Lrrtm3
ENSMUSG00000112243	6.01905	-0.657898	0.343515	-1.86417	0.0622972	1	NA	NA	NA
ENSMUSG00000086915	43.1908	-0.484342	0.289424	-1.66453	0.0960065	1	predicted gene 16364	100504626	Gm16364
ENSMUSG00000103213	4.3503	0.52714	0.327413	1.64902	0.099143	1	NA	NA	NA
ENSMUSG00000112539	3.62667	-0.624313	0.339995	-1.87053	0.0614106	1	NA	NA	NA
ENSMUSG00000019838	238.66	-0.459874	0.226377	-1.99903	0.0456054	1	solute carrier family 16 (monocarboxylic acid transporters), member 10	72472	Slc16a10
ENSMUSG00000111121	2.59903	-0.607531	0.313766	-1.93006	0.0535989	1	putative 60S ribosomal protein L37a	102636707	Gm3523
ENSMUSG00000086891	2.36347	0.53589	0.313097	2.15101	0.0314752	1	NA	NA	NA
ENSMUSG00002075638	1.49713	-0.846193	0.311462	-2.50032	0.0124081	1	NA	NA	NA
ENSMUSG00000038151	397.663	-0.535198	0.288702	-1.71152	0.0869844	1	PR domain containing 1, with ZNF domain	12142	Prdm1
ENSMUSG00000085409	8.82273	0.591981	0.344038	1.81831	0.069016	1	NA	NA	NA
ENSMUSG00000111142	4.03719	0.690287	0.315991	2.53199	0.0113418	1	NA	NA	NA
ENSMUSG00000112382	1.75071	-0.517621	0.271655	-2.03598	0.0417523	1	NA	NA	NA
ENSMUSG00000088744	1.25189	0.24697	0.260513	1.7461	0.0807942	1	predicted gene, 23223	115485765	Gm23223
ENSMUSG00000111997	32.1141	0.634307	0.267342	2.31386	0.0206752	1	high mobility group box 2 pseudogene	382421	Gm5176
ENSMUSG00002075120	3.41433	0.984992	0.341216	2.5248	0.0115763	1	NA	NA	NA
ENSMUSG00000112627	84.1344	-0.324021	0.180803	-1.78152	0.0748273	1	RIKEN cDNA 4933412E12 gene	71086	4933412E12Rik
ENSMUSG00000088857	1.26946	0.338896	0.300503	1.66766	0.0953824	1	predicted gene, 24726	115487532	Gm24726
ENSMUSG00000107400	1.50937	-0.521682	0.279826	-1.80647	0.0708457	1	NA	NA	NA
ENSMUSG00000112296	1.62766	0.290685	0.291825	1.70787	0.0876603	1	NA	NA	NA
ENSMUSG00000098102	7.97378	-0.822004	0.34118	-2.39118	0.0167942	1	glyceraldehyde-3-phosphate dehydrogenase pseudogene	100039870	Gm2467
ENSMUSG00000078444	10.6249	-0.594603	0.304548	-1.93652	0.0528046	1	predicted gene 10941	100169878	Gm10941
ENSMUSG00000112007	9.15802	-0.650694	0.327509	-1.98442	0.0472094	1	ribosomal protein L15 pseudogene	100416456	Gm18119
ENSMUSG00000034949	394.344	0.428016	0.211904	1.97434	0.0483429	1	zinc finger RNA binding protein 2	103406	Zfr2
ENSMUSG00000055053	2056.45	0.625312	0.296317	2.07912	0.0376066	1	nuclear factor I/C	18029	Nfic
ENSMUSG00000105379	3.55248	0.579933	0.329426	1.69837	0.0894371	1	microRNA 1191b	102465778	Mir1191b
ENSMUSG00000097491	25.6358	-0.57224	0.32495	-1.77329	0.0761804	1	NA	NA	NA
ENSMUSG00000031640	1.20213	0.494491	0.275549	1.64966	0.0990133	1	NA	NA	NA
ENSMUSG00000110690	2.97565	0.675911	0.34255	1.90263	0.057089	1	ribosomal protein S2 pseudogene	100416247	Gm18001
ENSMUSG00000091784	7.10378	-0.731653	0.344925	-2.1112	0.0347549	1	NA	NA	NA
ENSMUSG00000038872	2633.4	0.464244	0.252745	1.80057	0.0717707	1	zinc finger homeobox 3	11906	Zfhx3
ENSMUSG00000109751	7.92223	-0.76593	0.34259	-2.19517	0.0281511	1	NA	NA	NA
ENSMUSG00000036686	600.727	0.429464	0.220334	1.92696	0.0539848	1	coiled-coil and C2 domain containing 1A	212139	Cc2d1a
ENSMUSG00000065444	3.9043	0.71232	0.343127	2.06953	0.0384968	1	microRNA 27a	387220	Mir27a
ENSMUSG00000110288	2.76307	-0.547185	0.321524	-1.69214	0.0906189	1	NA	NA	NA
ENSMUSG00000031465	643.983	0.600258	0.300748	1.98337	0.0473264	1	angiopoietin 2	11601	Angpt2
ENSMUSG00000081154	1.45251	0.270166	0.222886	1.84466	0.0650867	1	defensin, alpha, pseudogene 13	654456	Defa-ps13
ENSMUSG00000077477	1.32691	-0.637076	0.285829	-2.16252	0.0305779	1	predicted gene, 24793	115485653	Gm24793
ENSMUSG00000001911	4816.57	0.528724	0.280215	1.85702	0.0633089	1	nuclear factor I/X	18032	Nfix
ENSMUSG00000109938	2.2207	0.378919	0.29413	1.7787	0.0752881	1	NA	NA	NA
ENSMUSG00000054162	92.8168	-0.658295	0.304754	-2.1854	0.0288598	1	sparc/osteonectin, cwcv and kazal-like domains proteoglycan 3	72902	Spock3
ENSMUSG00000031828	141.051	0.275466	0.152122	1.81697	0.0692216	1	kelch-like 36	234796	Klhl36
ENSMUSG00000097983	29.2511	0.509349	0.276254	1.79861	0.0720801	1	NA	NA	NA
ENSMUSG00000046714	76.6739	0.501339	0.235103	2.19026	0.0285055	1	forkhead box C2	14234	Foxc2
ENSMUSG00000047654	13.6973	0.544379	0.31792	1.83105	0.0670929	1	testis-specific serine kinase 6	83984	Tssk6
ENSMUSG00000089179	1.22138	-0.395848	0.249213	-1.78497	0.0742666	1	predicted gene, 22428	115485670	Gm22428
ENSMUSG00000110658	6.23844	-0.561654	0.332417	-1.67943	0.0930673	1	NA	NA	NA
ENSMUSG00000108955	55.2212	0.399034	0.233799	1.70423	0.0883376	1	NA	NA	NA
ENSMUSG00000031495	25.2454	-0.885136	0.337646	-2.53639	0.0112001	1	CD209d antigen	170779	Cd209d
ENSMUSG00000031971	89.4942	-0.380776	0.229215	-1.67144	0.0946348	1	centriole, cilia and spindle associated protein	73420	Ccsap
ENSMUSG00000090188	12.9435	-0.650287	0.339317	-1.88578	0.0593241	1	ribosomal protein L7A pseudogene	664947	Gm7418
ENSMUSG00000109183	2.30914	-0.622698	0.330459	-2.01807	0.0435837	1	NA	NA	NA
ENSMUSG00000031486	2052.4	0.484855	0.28244	1.65837	0.0972429	1	adhesion G protein-coupled receptor A2	78560	Adgra2
ENSMUSG00000109614	4.49037	0.652218	0.338089	2.10731	0.0350909	1	NA	NA	NA
ENSMUSG00000109848	1.58233	0.419253	0.284911	2.00772	0.0446727	1	NA	NA	NA
ENSMUSG00000007817	2993.54	0.432956	0.255396	1.70139	0.0888692	1	zinc finger, MIZ-type containing 1	328365	Zmiz1
ENSMUSG00000087144	2.28739	0.759127	0.321553	2.47008	0.0135083	1	NA	NA	NA
ENSMUSG00000089643	11.3148	0.571401	0.311836	1.83681	0.0662373	1	NA	NA	NA
ENSMUSG00000114888	29.2947	0.419344	0.227574	1.80475	0.0711145	1	NA	NA	NA
ENSMUSG00000119581	1.21913	0.331904	0.257065	1.65516	0.0978922	1	NA	NA	NA
ENSMUSG00000034522	562.889	0.465834	0.2414	1.91039	0.0560825	1	zinc finger protein 395	380912	Zfp395
ENSMUSG00000066538	22.4941	0.50462	0.248081	1.9892	0.0466792	1	heterogeneous nuclear ribonucleoprotein A3 pseudogene	621710	Gm6254
ENSMUSG00000022096	930.928	0.527058	0.293415	1.72744	0.0840894	1	lysine demethylase and nuclear receptor corepressor	15460	Hr
ENSMUSG00000091570	5.67997	-0.623427	0.333693	-1.83241	0.0668908	1	tetratricopeptide repeat domain 35 pseudogene	665601	Gm7707
ENSMUSG00000094766	3.30307	0.529806	0.317941	2.08047	0.0374828	1	T cell receptor alpha variable 7-4	386450	Trav7-4
ENSMUSG00000076918	1.66897	0.53271	0.280615	1.90139	0.0572515	1	T cell receptor alpha joining 11	100124392	Traj11
ENSMUSG00000115124	8.09147	0.619204	0.309771	1.95785	0.050247	1	NA	NA	NA
ENSMUSG00000115007	44.0811	0.625614	0.228791	2.68885	0.00716986	1	NA	NA	NA
ENSMUSG00000092152	2.34894	-0.490251	0.303323	-1.70643	0.0879282	1	predicted gene 17026	101056136	Gm17026
ENSMUSG00000090690	1.83327	0.624561	0.293288	2.83037	0.00464941	1	predicted gene 8020	102636509	Gm8020
ENSMUSG00000090396	2.46341	-0.540695	0.284038	-1.80455	0.0711449	1	predicted gene 6536	115488377	Gm6536
ENSMUSG00000090109	3.60041	0.480825	0.307861	2.05669	0.0397156	1	eosinophil-associated, ribonuclease A family, pseudogene 10	503495	Ear-ps10
ENSMUSG00000022225	70.4141	-0.634546	0.313981	-1.88444	0.0595052	1	chymase 1, mast cell	17228	Cma1
ENSMUSG00000097936	7.10357	-0.714343	0.342151	-2.09248	0.036396	1	glyceraldehyde-3-phosphate dehydrogenase pseudogene	219102	Gm4819
ENSMUSG00000114877	1.99531	-0.496422	0.297855	-1.78787	0.0737972	1	NA	NA	NA
ENSMUSG00000096793	3.70676	0.449368	0.334645	1.65645	0.097631	1	predicted gene 3667	100042100	Gm3667
ENSMUSG00000091079	19.1159	0.524348	0.27147	1.89667	0.0578714	1	NA	NA	NA
ENSMUSG00000090802	2.18446	0.564643	0.308249	2.4756	0.0133013	1	NA	NA	NA
ENSMUSG00000110856	3.92988	-0.662207	0.337797	-1.94367	0.0519352	1	NA	NA	NA
ENSMUSG00000053310	55.1125	0.525809	0.290093	1.72818	0.0839561	1	neurogranin	64011	Nrgn
ENSMUSG00000100337	2.20527	0.581535	0.310379	1.75954	0.0784856	1	NA	NA	NA
ENSMUSG00000031997	190.908	-0.437493	0.203083	-2.17614	0.0295447	1	transient receptor potential cation channel, subfamily C, member 6	22068	Trpc6
ENSMUSG00000089929	34.8508	-0.669559	0.344547	-1.81468	0.0695739	1	B cell leukemia/lymphoma 2 related protein A1b	12045	Bcl2a1b
ENSMUSG00000096647	5.66276	-0.578074	0.341965	-1.65772	0.0973744	1	NA	NA	NA
ENSMUSG00000099406	0.817003	0.43759	0.254323	1.90235	0.0571254	1	NA	NA	NA
ENSMUSG00000087871	1.31152	0.382534	0.275979	2.11413	0.0345043	1	predicted gene, 26101	115487250	Gm26101
ENSMUSG00000049229	4.30977	-0.574005	0.308048	-1.88342	0.059644	1	olfactory receptor 844	100503048	Olfr844
ENSMUSG00000032452	170.936	-0.580439	0.289511	-2.01344	0.0440679	1	calsyntenin 2	64085	Clstn2
ENSMUSG00000102458	3.22397	-0.544317	0.312203	-1.7038	0.0884178	1	NA	NA	NA
ENSMUSG00000063382	2423.24	0.525452	0.254292	2.035	0.0418511	1	B cell CLL/lymphoma 9-like	80288	Bcl9l
ENSMUSG00000111065	36.2243	0.460645	0.25767	1.68913	0.0911951	1	NA	NA	NA
ENSMUSG00000049699	18.2905	-0.503017	0.295136	-1.71026	0.0872179	1	urocortin 2	171530	Ucn2
ENSMUSG00000039438	81.3013	0.531902	0.281234	1.82617	0.0678241	1	tetratricopeptide repeat domain 36	192653	Ttc36
ENSMUSG00000101550	6.25724	0.606713	0.335002	1.87846	0.060318	1	NA	NA	NA
ENSMUSG00000110997	59.7273	0.383555	0.198578	1.8895	0.058825	1	NA	NA	NA
ENSMUSG00000087734	3.17546	0.625209	0.341532	1.70628	0.0879566	1	predicted gene, 24646	115487240	Gm24646
ENSMUSG00000065752	1.50575	-0.60312	0.277284	-1.8453	0.0649944	1	predicted gene, 23344	115487262	Gm23344
ENSMUSG00000110759	4.61369	-0.734046	0.342431	-2.12573	0.0335255	1	NA	NA	NA
ENSMUSG00000110873	4.96523	-0.554693	0.326474	-1.64833	0.0992853	1	NA	NA	NA
ENSMUSG00000031965	664.73	-0.44376	0.239896	-1.8877	0.059066	1	T-box 20	57246	Tbx20
ENSMUSG00000043953	109.072	-0.513936	0.279198	-1.73536	0.0826777	1	chemokine (C-C motif) receptor-like 2	54199	Ccrl2
ENSMUSG00002076554	1.54736	-0.380053	0.22671	-2.00204	0.0452806	1	NA	NA	NA
ENSMUSG00002075474	4.54204	0.637324	0.342395	1.72705	0.0841592	1	NA	NA	NA
ENSMUSG00000111530	7.33259	-0.740466	0.338313	-2.18542	0.0288582	1	glyceraldehyde-3-phosphate dehydrogenase pseudogene	670467	Gm9487
ENSMUSG00000104066	14.8617	0.54409	0.310198	1.71472	0.0863969	1	NA	NA	NA
ENSMUSG00000097021	42.296	0.416967	0.22748	1.86524	0.0621481	1	RIKEN cDNA 4933433G15 gene	71274	4933433G15Rik
ENSMUSG00000098232	10.5577	-0.577219	0.304491	-1.86735	0.0618531	1	glyceraldehyde-3-phosphate dehydrogenase pseudogene	100042107	Gm3671
ENSMUSG00000035448	130.247	-0.808655	0.342733	-2.23042	0.0257195	1	chemokine (C-C motif) receptor 3	12771	Ccr3
ENSMUSG00000047562	286.152	-0.5742	0.338457	-1.64633	0.099696	1	matrix metallopeptidase 10	17384	Mmp10
ENSMUSG00000091028	561.801	0.742839	0.344275	2.58582	0.0097147	1	NA	NA	NA
ENSMUSG00000096385	275.471	0.765818	0.34398	2.77622	0.00549949	1	NA	NA	NA
ENSMUSG00000096519	107.538	0.717398	0.343836	2.37437	0.017579	1	NA	NA	NA
ENSMUSG00000074564	78.3253	0.739315	0.344151	2.4774	0.0132344	1	NA	NA	NA
ENSMUSG00000095547	360.9	0.758279	0.344127	2.68045	0.0073523	1	NA	NA	NA
ENSMUSG00000095186	857.921	0.727846	0.343911	2.66962	0.00759381	1	NA	NA	NA
ENSMUSG00000095891	1076.52	0.806277	0.344253	2.82248	0.00476533	1	NA	NA	NA
ENSMUSG00000096736	210.991	0.700303	0.343924	2.54254	0.0110049	1	NA	NA	NA
ENSMUSG00000096201	163.097	0.750216	0.344243	2.55214	0.0107063	1	NA	NA	NA
ENSMUSG00000110732	1.93416	0.485737	0.318374	2.211	0.0270357	1	NA	NA	NA
ENSMUSG00000049723	144.855	-1.20786	0.343755	-3.39896	0.000676419	1	matrix metallopeptidase 12	17381	Mmp12
ENSMUSG00000078851	68.9823	0.369855	0.217117	1.68596	0.0918031	1	H2A.W histone	319162	H2aw
ENSMUSG00000085379	79.9523	0.378867	0.20056	1.8901	0.058744	1	NA	NA	NA
ENSMUSG00000088169	1.74081	0.403371	0.290592	1.73814	0.0821864	1	small nucleolar RNA SNORD124	115487912	LOC115487912
ENSMUSG00000020770	446.645	0.340741	0.190008	1.78698	0.0739412	1	unkempt family zinc finger	217331	Unk
ENSMUSG00000078262	2.0488	-0.794642	0.323678	-2.48092	0.0131044	1	keratin associated protein 4-9	665998	Krtap4-9
ENSMUSG00000090225	1.99227	-0.517186	0.268238	-1.67061	0.0947983	1	predicted gene 11559	100415785	Gm11559
ENSMUSG00000086986	1.91179	-0.429782	0.276527	-1.64696	0.0995653	1	spindle and kinetochore-associated protein 2 pseudogene	115487717	Gm12103
ENSMUSG00000092509	6.27768	0.551942	0.343993	1.7126	0.0867864	1	NA	NA	NA
ENSMUSG00000069919	1.50217	1.43176	0.28523	1.97863	0.0478573	1	hemoglobin alpha, adult chain 1	15122	Hba-a1
ENSMUSG00000020802	914.019	0.388775	0.205763	1.85993	0.0628954	1	ubiquitin-conjugating enzyme E2O	217342	Ube2o
ENSMUSG00000084335	0.824167	-0.42062	0.211468	-1.8067	0.0708097	1	NA	NA	NA
ENSMUSG00000053113	1547.46	-0.697549	0.337431	-1.9177	0.0551487	1	suppressor of cytokine signaling 3	12702	Socs3
ENSMUSG00000098958	0.917542	-0.4917	0.274385	-1.79899	0.0720208	1	microRNA 6933	102466768	Mir6933
ENSMUSG00000086998	5.06077	-0.565137	0.34331	-1.64587	0.09979	1	NA	NA	NA
ENSMUSG00000076433	252.131	0.399843	0.239244	1.65972	0.0969704	1	CEP295 N-terminal like	58251	Cep295nl
ENSMUSG00000065417	2.6431	0.605591	0.330517	1.89947	0.0575025	1	microRNA 340	723845	Mir340
ENSMUSG00000119776	14.4157	0.584172	0.308475	1.85072	0.0642099	1	NA	NA	NA
ENSMUSG00000118837	11.4363	0.642846	0.319364	1.991	0.0464803	1	NA	NA	NA
ENSMUSG00000039741	695.972	0.40709	0.212362	1.89668	0.0578705	1	BAH domain and coiled-coil containing 1	268515	Bahcc1
ENSMUSG00000009185	461.416	-0.676995	0.336623	-1.74769	0.0805183	1	chemokine (C-C motif) ligand 8	20307	Ccl8
ENSMUSG00000086105	9.16731	0.758269	0.325465	2.24043	0.0250629	1	NA	NA	NA
ENSMUSG00000020894	889.333	0.371672	0.220464	1.66597	0.0957202	1	vesicle-associated membrane protein 2	22318	Vamp2
ENSMUSG00000085360	27.9658	0.6236	0.286162	2.05055	0.0403106	1	NA	NA	NA
ENSMUSG00000103122	24.3097	0.472074	0.278903	1.67807	0.0933326	1	NA	NA	NA
ENSMUSG00000034449	127.96	0.316383	0.15432	2.04633	0.0407238	1	dehydrogenase/reductase (SDR family) member 11	192970	Dhrs11
ENSMUSG00000083465	28.4669	0.377289	0.217424	1.7206	0.0853225	1	NA	NA	NA
ENSMUSG00000034570	134.559	-0.558646	0.285942	-1.8909	0.0586381	1	inositol polyphosphate 5-phosphatase J	170835	Inpp5j
ENSMUSG00000080823	3.10641	0.807553	0.3408	2.37763	0.0174241	1	NA	NA	NA
ENSMUSG00000093989	22.4594	0.739911	0.261396	2.8433	0.00446495	1	ribonuclease, RNase K	52898	Rnasek
ENSMUSG00000018924	350.164	-0.678159	0.339732	-1.81501	0.0695224	1	arachidonate 15-lipoxygenase	11687	Alox15
ENSMUSG00000043602	119.62	0.264232	0.159201	1.64729	0.0994981	1	zinc finger protein 3	193043	Zfp3
ENSMUSG00000015542	246.313	0.273292	0.116743	2.33923	0.0193233	1	N-acetyltransferase 9 (GCN5-related, putative)	66176	Nat9
ENSMUSG00002076450	1.34241	-0.361028	0.254308	-1.70414	0.0883551	1	NA	NA	NA
ENSMUSG00000041164	1343.1	0.467082	0.251152	1.8769	0.0605318	1	zinc finger, MIZ-type containing 2	52915	Zmiz2
ENSMUSG00000045667	104.1	0.46028	0.217871	2.10154	0.0355932	1	smoothelin-like 2	276829	Smtnl2
ENSMUSG00000104244	64.0751	0.398167	0.234506	1.67048	0.0948237	1	NA	NA	NA
ENSMUSG00000000282	649.753	0.563011	0.260262	2.15984	0.0307849	1	max binding protein	17428	Mnt
ENSMUSG00000056648	106.433	0.596928	0.264439	2.19253	0.0283412	1	homeobox B8	15416	Hoxb8
ENSMUSG00000038700	194.641	0.488396	0.247756	1.9387	0.0525379	1	homeobox B5	15413	Hoxb5
ENSMUSG00000038692	249.277	0.397611	0.224316	1.7472	0.0806031	1	homeobox B4	15412	Hoxb4
ENSMUSG00000018678	369.234	0.339396	0.202176	1.68085	0.0927919	1	Sp2 transcription factor	78912	Sp2
ENSMUSG00000020877	104.43	0.307991	0.177645	1.72676	0.0842106	1	secernin 2	217140	Scrn2
ENSMUSG00000114381	3.77574	-0.530069	0.294046	-1.84529	0.0649958	1	NA	NA	NA
ENSMUSG00000113469	13.4284	0.516384	0.305146	1.71832	0.0857379	1	ribosomal protein L23a pseudogene	631470	Gm7065
ENSMUSG00000114597	8.68125	0.663734	0.338971	1.72206	0.0850578	1	NA	NA	NA
ENSMUSG00000114016	31.7098	0.395023	0.233475	1.67266	0.0943943	1	NA	NA	NA
ENSMUSG00000113990	0.811512	-0.417205	0.217512	-1.69838	0.0894367	1	NA	NA	NA
ENSMUSG00000097562	1.79949	-0.513626	0.296801	-1.7241	0.0846899	1	NA	NA	NA
ENSMUSG00000113712	2.53847	0.443629	0.286703	1.76454	0.0776412	1	NA	NA	NA
ENSMUSG00000114834	2.05673	-0.582858	0.320354	-1.79554	0.0725682	1	NA	NA	NA
ENSMUSG00000114457	7.41007	-0.612956	0.340358	-1.79714	0.0723131	1	NA	NA	NA
ENSMUSG00002076824	0.931018	0.399118	0.278777	1.90853	0.0563226	1	NA	NA	NA
ENSMUSG00000112995	4.83963	-0.61509	0.335888	-1.80414	0.07121	1	NA	NA	NA
ENSMUSG00000065843	1.28133	-0.454855	0.257056	-1.74126	0.0816382	1	predicted gene, 25186	115488250	Gm25186
ENSMUSG00000021403	64.7508	-0.507175	0.249002	-1.98048	0.0476495	1	serine (or cysteine) peptidase inhibitor, clade B, member 9b	20706	Serpinb9b
ENSMUSG00000114170	1.43731	-0.487267	0.304399	-1.68756	0.0914958	1	NA	NA	NA
ENSMUSG00000098209	6.07315	-0.587569	0.343122	-1.71161	0.086968	1	glyceraldehyde-3-phosphate dehydrogenase pseudogene	666697	Gm8245
ENSMUSG00000021214	19.1632	-0.637005	0.342951	-1.83297	0.0668076	1	aldo-keto reductase family 1, member C18	105349	Akr1c18
ENSMUSG00000085896	5.02497	0.575349	0.339619	1.72798	0.0839914	1	RIKEN cDNA 5330429C05 gene	78071	5330429C05Rik
ENSMUSG00000114718	4.4541	0.700253	0.343364	2.26596	0.023454	1	NA	NA	NA
ENSMUSG00000046006	96.7121	-0.734105	0.333135	-2.04488	0.0408669	1	Grb2-binding adaptor, transmembrane	238875	Gapt
ENSMUSG00000072421	5.7031	0.600814	0.338285	1.72987	0.0836533	1	NA	NA	NA
ENSMUSG00000114313	3.99257	0.503639	0.308078	1.65846	0.0972245	1	NA	NA	NA
ENSMUSG00000113755	1.54562	-0.568291	0.277314	-2.06296	0.039116	1	NA	NA	NA
ENSMUSG00000114211	3.51171	-0.693356	0.32675	-2.13538	0.0327298	1	NA	NA	NA
ENSMUSG00000114856	0.922325	0.491236	0.266421	1.75969	0.0784598	1	NA	NA	NA
ENSMUSG00002075184	2.71326	-0.543381	0.307231	-1.74568	0.0808668	1	NA	NA	NA
ENSMUSG00000034488	177.451	-0.47601	0.205185	-2.35031	0.0187578	1	EGF-like repeats and discoidin I-like domains 3	13612	Edil3
ENSMUSG00000021765	292.799	0.535432	0.272062	2.10865	0.0349744	1	follistatin	14313	Fst
ENSMUSG00000042258	180.143	0.602079	0.311633	1.96938	0.0489097	1	ISL1 transcription factor, LIM/homeodomain	16392	Isl1
ENSMUSG00000078537	3.48856	-0.546851	0.31237	-1.73879	0.0820721	1	RIKEN cDNA B020031M17 gene	333467	B020031M17Rik
ENSMUSG00000114871	4.2204	-0.692702	0.343766	-2.00416	0.0450525	1	NA	NA	NA
ENSMUSG00000078141	16.8929	0.527347	0.304459	1.69628	0.0898337	1	NA	NA	NA
ENSMUSG00000056457	39.7475	-0.638167	0.327441	-1.96669	0.0492186	1	prolactin family 2, subfamily c, member 3	18812	Prl2c3
ENSMUSG00000055360	7.90185	-0.609584	0.343452	-1.75175	0.0798169	1	prolactin family 2, subfamily c, member 5	107849	Prl2c5
ENSMUSG00002076228	1.74686	0.365983	0.314738	1.88505	0.0594231	1	NA	NA	NA
ENSMUSG00000114501	206.152	0.589597	0.247391	2.36927	0.0178235	1	NA	NA	NA
ENSMUSG00002076820	2.46382	0.552261	0.333569	1.97592	0.048164	1	NA	NA	NA
ENSMUSG00000076272	2.20044	0.647021	0.304977	2.09556	0.0361214	1	microRNA 666	751521	Mir666
ENSMUSG00000113604	7.29754	-0.610737	0.344901	-1.76074	0.0782818	1	NA	NA	NA
ENSMUSG00000113110	3.96517	-0.612553	0.315749	-1.97912	0.0478027	1	NA	NA	NA
ENSMUSG00000114164	2.72778	-0.785355	0.317807	-2.34454	0.0190504	1	NA	NA	NA
ENSMUSG00000116627	10.7024	0.717881	0.31147	2.33813	0.0193803	1	NA	NA	NA
ENSMUSG00000113798	1.44033	0.559341	0.316799	1.65966	0.0969819	1	NA	NA	NA
ENSMUSG00000113971	1.16236	-0.417123	0.26834	-1.72955	0.0837111	1	predicted pseudogene 2022	100039052	Gm2022
ENSMUSG00000113611	6.66241	0.708512	0.337012	1.89629	0.0579219	1	NA	NA	NA
ENSMUSG00000113115	2.40851	-0.503992	0.297485	-1.77135	0.0765017	1	RIKEN cDNA 4930480M12 gene	74930	4930480M12Rik
ENSMUSG00000007682	554.662	-0.547548	0.323578	-1.67099	0.0947237	1	deiodinase, iodothyronine, type II	13371	Dio2
ENSMUSG00000076615	2889.43	-0.166158	0.303135	1.70158	0.0888337	1	Immunoglobulin heavy constant gamma 3	380795	Ighg3
ENSMUSG00000076620	50.74	-0.383473	0.291434	-1.85774	0.0632057	1	immunoglobulin heavy joining 2	777654	Ighj2
ENSMUSG00000113139	1.49011	0.326242	0.277001	1.762	0.07807	1	NA	NA	NA
ENSMUSG00000096670	25.7513	-0.564991	0.300662	-2.63085	0.00851709	1	NA	NA	NA
ENSMUSG00000095210	20.8747	-0.584095	0.326415	-1.88658	0.0592173	1	NA	NA	NA
ENSMUSG00000076646	10.0127	-0.50106	0.269264	-2.16803	0.0301562	1	NA	NA	NA
ENSMUSG00000095571	100.167	0.18359	0.246095	2.25355	0.0242248	1	NA	NA	NA
ENSMUSG00000094533	6.95893	-0.53451	0.301343	-1.68779	0.0914514	1	NA	NA	NA
ENSMUSG00000076652	296.901	-1.22753	0.293593	-5.91813	3.26e-09	0.000170937	immunoglobulin heavy variable 7-3	629822	Ighv7-3
ENSMUSG00000076676	33.1954	-0.370765	0.274307	-1.85664	0.063363	1	NA	NA	NA
ENSMUSG00000094546	203.741	-0.0382055	0.243422	1.96446	0.0494767	1	NA	NA	NA
ENSMUSG00000095130	94.6753	-0.190524	0.286443	2.32439	0.0201047	1	NA	NA	NA
ENSMUSG00000094787	26.1507	0.29792	0.26681	2.23143	0.0256526	1	NA	NA	NA
ENSMUSG00000104452	31.0143	0.0836559	0.319445	1.90885	0.0562811	1	NA	NA	NA
ENSMUSG00000096074	47.2889	-0.0397531	0.28744	1.72803	0.0839823	1	NA	NA	NA
ENSMUSG00000094689	34.2583	-0.544949	0.318693	-2.38346	0.0171509	1	NA	NA	NA
ENSMUSG00000113917	59.8046	0.358655	0.209448	1.68396	0.0921898	1	NA	NA	NA
ENSMUSG00002075129	1.81903	0.599493	0.311618	2.04071	0.0412794	1	NA	NA	NA
ENSMUSG00000113511	63.1234	0.57051	0.244828	2.26886	0.0232766	1	non-POU-domain-containing, octamer binding protein pseudogene	100418164	Gm19046
ENSMUSG00000113265	5.88078	0.557148	0.327612	1.96858	0.0490008	1	NA	NA	NA
ENSMUSG00000051367	141.044	0.459249	0.278125	1.74924	0.0802493	1	sine oculis-related homeobox 1	20471	Six1
ENSMUSG00000113031	9.60424	0.637762	0.325001	1.89859	0.0576179	1	predicted gene, 34552	102637845	Gm34552
ENSMUSG00000021209	153.201	-0.387989	0.19052	-2.06853	0.03859	1	protein phosphatase 4, regulatory subunit 4	74521	Ppp4r4
ENSMUSG00000088852	0.963931	0.370659	0.214523	1.77338	0.0761659	1	predicted gene, 24731	115485892	Gm24731
ENSMUSG00000112085	1.5246	0.26792	0.24908	1.92534	0.0541868	1	NA	NA	NA
ENSMUSG00000111932	7.23693	0.676	0.33544	2.00386	0.0450846	1	NA	NA	NA
ENSMUSG00000059060	145.44	-0.38234	0.198323	-1.94439	0.0518486	1	RAD51 paralog B	19363	Rad51b
ENSMUSG00000065429	2.30252	-0.572253	0.335973	-1.6716	0.0946029	1	microRNA 345	723946	Mir345
ENSMUSG00000112308	4.99643	0.636178	0.340793	1.97009	0.0488281	1	NA	NA	NA
ENSMUSG00000112655	21.8106	0.514587	0.271312	1.86488	0.0621985	1	NA	NA	NA
ENSMUSG00000020657	211.138	-0.236674	0.141741	-1.66572	0.0957686	1	DnaJ heat shock protein family (Hsp40) member C27	217378	Dnajc27
ENSMUSG00000087532	4.86368	-0.706123	0.342941	-2.05591	0.0397916	1	NA	NA	NA
ENSMUSG00000115185	1.40962	0.326432	0.261481	1.71235	0.0868323	1	ring finger and WD repeat domain 2 pseudogene	100417611	Gm18715
ENSMUSG00000000552	355.53	0.533794	0.249312	2.16183	0.0306316	1	zinc finger protein 385A	29813	Zfp385a
ENSMUSG00000077511	1.20607	0.443593	0.269351	1.86846	0.0616979	1	predicted gene, 25875	115488603	Gm25875
ENSMUSG00000116303	1.86598	0.705009	0.308419	2.20238	0.0276383	1	NA	NA	NA
ENSMUSG00000115351	2.07062	0.409275	0.307844	1.79538	0.0725925	1	ribosome production factor 2 homolog pseudogene	100418214	Gm19077
ENSMUSG00000022617	101.325	0.395063	0.231297	1.72095	0.0852595	1	choline kinase beta	12651	Chkb
ENSMUSG00000115418	7.53859	-0.566728	0.334892	-1.66423	0.0960656	1	NA	NA	NA
ENSMUSG00000099600	1.41925	0.525579	0.314758	1.77793	0.0754158	1	NA	NA	NA
ENSMUSG00000022283	7942.9	0.455812	0.268466	1.69887	0.0893438	1	poly(A) binding protein, cytoplasmic 1	18458	Pabpc1
ENSMUSG00000116190	6.74441	-0.732259	0.32727	-2.21387	0.026838	1	NA	NA	NA
ENSMUSG00000088679	1.31264	-0.472069	0.25492	-1.92104	0.0547265	1	predicted gene, 23665	115488544	Gm23665
ENSMUSG00002076288	0.785899	0.343691	0.237088	1.67721	0.0935022	1	NA	NA	NA
ENSMUSG00000048154	5817.46	0.472504	0.27067	1.74139	0.0816156	1	lysine (K)-specific methyltransferase 2D	381022	Kmt2d
ENSMUSG00000116145	29.0227	0.736944	0.253302	2.85343	0.00432503	1	NA	NA	NA
ENSMUSG00000023052	23.0165	0.583473	0.233532	2.43207	0.0150129	1	neuropeptide FF-amide peptide precursor	54615	Npff
ENSMUSG00000115843	2.85091	0.567408	0.34275	1.6895	0.091124	1	exportin 4 pseudogene	100416017	Gm17873
ENSMUSG00000022554	117.817	0.281187	0.158248	1.7655	0.0774791	1	HGH1 homolog	59053	Hgh1
ENSMUSG00000022362	6.3836	0.753945	0.337244	2.21376	0.0268452	1	NA	NA	NA
ENSMUSG00000091238	6.53057	-0.700738	0.344582	-2.03333	0.0420191	1	NA	NA	NA
ENSMUSG00000116324	3.61019	0.589666	0.304057	1.81375	0.0697155	1	NA	NA	NA
ENSMUSG00000084866	21.4214	0.489067	0.295305	1.67198	0.094529	1	RIKEN cDNA A930006K02 gene	100503120	A930006K02Rik
ENSMUSG00000055692	104.281	0.363805	0.201964	1.74281	0.0813661	1	transmembrane protein 191C	224019	Tmem191c
ENSMUSG00000109537	3.38062	0.66483	0.31634	2.58131	0.00984263	1	NA	NA	NA
ENSMUSG00000116594	40.0185	0.48011	0.205077	2.30295	0.0212818	1	NA	NA	NA
ENSMUSG00000092029	7.03272	-0.621108	0.34347	-1.76214	0.0780452	1	NA	NA	NA
ENSMUSG00000082130	12.5589	0.54957	0.302697	1.72255	0.0849691	1	NA	NA	NA
ENSMUSG00000105547	748.597	-1.20846	0.293094	-5.74491	9.2e-09	0.000241396	immunoglobulin lambda constant 3	110787	Iglc3
ENSMUSG00000105231	7.13837	-0.295742	0.190222	-2.09621	0.0360632	1	immunoglobulin lambda joining 3	404740	Iglj3
ENSMUSG00000076934	624.588	-0.592883	0.277699	-3.43239	0.00059828	1	immunoglobulin lambda variable 1	16142	Iglv1
ENSMUSG00000076937	632.388	-0.420436	0.314906	-1.7912	0.0732606	1	immunoglobulin lambda constant 2	110786	Iglc2
ENSMUSG00000076940	230.877	-0.321279	0.286795	-2.07175	0.0382884	1	immunoglobulin lambda variable 2	110612	Iglv2
ENSMUSG00000052504	686.42	-0.479583	0.298288	-1.68138	0.0926886	1	Eph receptor A3	13837	Epha3
ENSMUSG00000088992	1.19842	-0.611494	0.283364	-2.12733	0.0333927	1	predicted gene, 22769	115488681	Gm22769
ENSMUSG00000116575	1.18194	0.237361	0.231416	1.64943	0.0990603	1	NA	NA	NA
ENSMUSG00000103972	12.3458	0.545725	0.309337	1.70937	0.0873833	1	NA	NA	NA
ENSMUSG00000103916	47.4677	0.453965	0.23769	1.93229	0.0533233	1	NA	NA	NA
ENSMUSG00000102344	15.0629	0.647433	0.319089	2.04095	0.0412556	1	NA	NA	NA
ENSMUSG00000103932	78.9231	0.41874	0.244293	1.69741	0.0896185	1	NA	NA	NA
ENSMUSG00000115219	34.4852	-0.37667	0.22246	-1.66154	0.0966056	1	EEF1A lysine methyltransferase 4	110599566	Eef1akmt4
ENSMUSG00002076438	1.33084	0.501068	0.312231	1.70959	0.0873414	1	NA	NA	NA
ENSMUSG00000050224	3.88595	0.463116	0.319236	1.67938	0.0930787	1	keratin associated protein 13	16699	Krtap13
ENSMUSG00000097397	40.9664	0.481821	0.222978	2.11706	0.0342548	1	predicted gene, 16861	100503704	Gm16861
ENSMUSG00000090021	34.8802	0.379093	0.211993	1.82755	0.067617	1	transportin 1 pseudogene	624311	Gm6493
ENSMUSG00000064565	9.89754	0.746455	0.332352	2.15247	0.0313607	1	predicted gene, 24145	115488697	Gm24145
ENSMUSG00000088860	1.42012	0.575147	0.298099	2.19505	0.0281597	1	microRNA 1947	100316698	Mir1947
ENSMUSG00000086324	27.9395	0.627896	0.333405	1.69298	0.0904593	1	NA	NA	NA
ENSMUSG00000117628	104.544	0.561532	0.274803	2.04498	0.0408566	1	NA	NA	NA
ENSMUSG00000117159	1.88274	-0.519423	0.317929	-1.77774	0.0754463	1	NA	NA	NA
ENSMUSG00000089427	1.85769	-0.46606	0.289496	-1.71448	0.0864398	1	predicted gene, 26005	115486041	Gm26005
ENSMUSG00000093922	6.97025	-0.723294	0.342551	-2.0811	0.0374246	1	NA	NA	NA
ENSMUSG00000117077	4.26431	0.510209	0.325999	1.86083	0.0627686	1	mitochondrial ribosomal protein L45 pseudogene	100417646	Gm18735
ENSMUSG00000077184	2.36414	-0.530019	0.307919	-1.67793	0.0933608	1	predicted gene, 25092	115486037	Gm25092
ENSMUSG00000117829	9.07987	-0.561988	0.325486	-1.73459	0.0828134	1	NA	NA	NA
ENSMUSG00000035678	44.7121	-0.544742	0.283313	-1.85478	0.0636283	1	tumor necrosis factor (ligand) superfamily, member 9	21950	Tnfsf9
ENSMUSG00000049823	138.388	0.371493	0.200859	1.8171	0.0692013	1	zinc finger and BTB domain containing 12	193736	Zbtb12
ENSMUSG00000101606	1.49889	-0.484512	0.284588	-1.67818	0.0933117	1	NA	NA	NA
ENSMUSG00000090224	3.05575	-0.595111	0.345644	-1.71745	0.0858976	1	peroxiredoxin 2 pseudogene	100416108	Gm15974
ENSMUSG00000024393	4542.03	0.551954	0.295457	1.85141	0.0641105	1	proline-rich coiled-coil 2A	53761	Prrc2a
ENSMUSG00000118589	0.910486	-0.505322	0.277763	-1.69146	0.0907487	1	NA	NA	NA
ENSMUSG00000040312	381.194	0.282662	0.159789	1.76051	0.078321	1	coiled-coil alpha-helical rod protein 1	240084	Cchcr1
ENSMUSG00002075285	1.61491	-0.583365	0.304205	-1.93195	0.0533654	1	NA	NA	NA
ENSMUSG00000062480	26.5357	-0.492568	0.280907	-1.7118	0.0869327	1	acetyl-Coenzyme A acetyltransferase 3	224530	Acat3
ENSMUSG00000117260	1.80695	0.42413	0.283737	2.45239	0.0141912	1	NA	NA	NA
ENSMUSG00000071276	2.54896	-0.551862	0.291717	-1.76332	0.0778474	1	formyl peptide receptor, related sequence 7	321021	Fpr-rs7
ENSMUSG00000116571	11.7691	0.558557	0.317446	1.70632	0.087949	1	NA	NA	NA
ENSMUSG00000024245	38.0155	-0.669872	0.299177	-2.2931	0.0218421	1	transmembrane protein 178	68027	Tmem178
ENSMUSG00000097897	3.26671	0.665934	0.326711	1.93649	0.0528073	1	NA	NA	NA
ENSMUSG00000088817	1.53515	-0.393119	0.247707	-1.69432	0.0902035	1	predicted gene, 22386	115486046	Gm22386
ENSMUSG00000117130	22.5866	0.474865	0.279045	1.69253	0.0905455	1	NA	NA	NA
ENSMUSG00002076421	1.48807	-0.466135	0.274945	-1.77493	0.0759092	1	NA	NA	NA
ENSMUSG00000117080	10.9452	0.704482	0.318481	2.03875	0.0414748	1	NA	NA	NA
ENSMUSG00000024002	2341.01	0.461821	0.252523	1.80848	0.0705322	1	bromodomain containing 4	57261	Brd4
ENSMUSG00000002625	1172.56	0.330898	0.177714	1.84972	0.0643537	1	A kinase (PRKA) anchor protein 8-like	54194	Akap8l
ENSMUSG00002076233	7.93802	0.568669	0.333904	1.64774	0.0994068	1	NA	NA	NA
ENSMUSG00000086287	9.36053	-0.512611	0.323279	-1.65728	0.0974626	1	predicted gene 15972	100502834	Gm15972
ENSMUSG00000118286	2.95226	-0.588167	0.323161	-1.82304	0.0682968	1	predicted gene 8755	667675	Gm8755
ENSMUSG00000051486	102.528	-0.4593	0.16591	-2.75969	0.00578559	1	protocadherin beta 11	93882	Pcdhb11
ENSMUSG00000087746	0.743221	-0.41862	0.233107	-1.67259	0.0944081	1	predicted gene, 25150	115488992	Gm25150
ENSMUSG00000118288	1.96917	0.502405	0.303703	1.72555	0.0844279	1	NA	NA	NA
ENSMUSG00000024505	68.506	-0.2769	0.160146	-1.72758	0.0840642	1	DTW domain containing 2	68857	Dtwd2
ENSMUSG00000069379	7.73437	0.562543	0.340106	1.89594	0.0579683	1	proteasome (prosome, macropain) subunit, beta type 3 pseudogene	240289	Gm4950
ENSMUSG00000118365	8.86719	-0.579295	0.342633	-1.69125	0.0907896	1	NA	NA	NA
ENSMUSG00000118151	6.19747	0.68544	0.342335	1.84305	0.0653222	1	ribosomal protein L10A pseudogene	435570	Gm5690
ENSMUSG00000092569	27.7435	-0.504585	0.299093	-1.6509	0.098759	1	NA	NA	NA
ENSMUSG00000119275	1.47872	0.463861	0.282885	2.05552	0.0398291	1	NA	NA	NA
ENSMUSG00000097222	141.659	0.459797	0.265054	1.64856	0.0992386	1	GATA binding protein 6, opposite strand	68434	Gata6os
ENSMUSG00000024411	299.529	-0.69536	0.34059	-2.01635	0.0437636	1	aquaporin 4	11829	Aqp4
ENSMUSG00000117370	4.72055	0.666027	0.343633	1.74999	0.0801196	1	NA	NA	NA
ENSMUSG00000091285	12.1497	-0.535501	0.296579	-1.76095	0.0782465	1	NA	NA	NA
ENSMUSG00000098235	41.1166	0.549504	0.258878	2.1102	0.0348414	1	glyceraldehyde-3-phosphate dehydrogenase pseudogene	665111	Gm7497
ENSMUSG00000117845	1.01818	-0.485325	0.277224	-1.74314	0.0813096	1	NA	NA	NA
ENSMUSG00000024940	2579.05	0.673549	0.280396	2.34978	0.0187845	1	latent transforming growth factor beta binding protein 3	16998	Ltbp3
ENSMUSG00000097787	53.3612	0.447011	0.2154	2.02019	0.0433632	1	RIKEN cDNA 2700046G09 gene	67188	2700046G09Rik
ENSMUSG00002075816	3.05856	-0.53606	0.308895	-1.70121	0.0889035	1	NA	NA	NA
ENSMUSG00000047632	60.6472	-0.455798	0.238607	-1.93433	0.0530721	1	fibroblast growth factor binding protein 3	72514	Fgfbp3
ENSMUSG00000040565	1909.16	-0.43721	0.219739	-1.96902	0.0489504	1	B-TFIID TATA-box binding protein associated factor 1	107182	Btaf1
ENSMUSG00000098091	17.8587	-0.534733	0.272536	-1.96341	0.0495981	1	glyceraldehyde-3-phosphate dehydrogenase pseudogene	676923	Gm16470
ENSMUSG00000090291	25.5242	-0.500336	0.237026	-2.12962	0.0332032	1	leucine rich repeat containing 10B	278795	Lrrc10b
ENSMUSG00000100529	5.04534	-0.643075	0.345269	-1.86064	0.0627952	1	NA	NA	NA
ENSMUSG00000056999	2416.9	-0.602888	0.272005	-2.19324	0.0282904	1	insulin degrading enzyme	15925	Ide
ENSMUSG00000064340	20.0235	-0.538182	0.27904	-1.95188	0.0509527	1	NA	NA	NA
ENSMUSG00000095570	1.2941	0.400202	0.217181	1.71606	0.0861515	1	PRAME family member 8-like	624931	LOC624931
ENSMUSG00002075729	1.45143	0.352059	0.240392	1.75048	0.0800352	1	NA	NA	NA
