# Supplementary material for: Molecular Characterization of Non-Neurogenic and Neurogenic Lower Urinary Tract Dysfunction (LUTD) in SCI-Induced and Partial Bladder Outlet Obstruction Mouse Models
Source: Int J Mol Sci. 2023 Jan 26;24(3):2451. doi: 10.3390/ijms24032451 (PMC9916488; doi:10.3390/ijms24032451)
Supplement: Supplementary file 1 [file ijms-24-02451-s001.zip › boo_sci_common59genes.xlsx]

## Sheet: boo_sci_common
	description	symbol	log2fc_boo	log2fc_SCI
ENSMUSG00000026042	collagen, type V, alpha 2	Col5a2	1.05539	0.660093
ENSMUSG00000016918	sulfatase 1	Sulf1	1.2633	0.822484
ENSMUSG00000041559	fibromodulin	Fmod	1.60677	1.56987
ENSMUSG00000038530	regulator of G-protein signaling 4	Rgs4	1.12821	1.30793
ENSMUSG00000027460	angiopoietin 4	Angpt4	1.06552	1.09783
ENSMUSG00000027204	fibrillin 1	Fbn1	1.11796	0.899773
ENSMUSG00000027656	cellular communication network factor 5	Ccn5	1.99563	2.52048
ENSMUSG00000027004	frizzled-related protein	Frzb	1.1965	1.1439
ENSMUSG00000031375	biglycan	Bgn	1.00873	0.719367
ENSMUSG00000027955	golgi associated kinase 1B	Gask1b	0.782117	0.564644
ENSMUSG00000027996	secreted frizzled-related protein 2	Sfrp2	1.03562	1.41379
ENSMUSG00000037225	fibroblast growth factor 2	Fgf2	1.12913	0.643438
ENSMUSG00000028194	dimethylarginine dimethylaminohydrolase 1	Ddah1	1.66221	1.33373
ENSMUSG00000061535	C1q and tumor necrosis factor related protein 7	C1qtnf7	0.875431	0.62356
ENSMUSG00000067149	immunoglobulin joining chain	Jchain	0.921889	-1.40638
ENSMUSG00000105606	immunoglobulin kappa variable 2-109	Igkv2-109	1.12795	-0.0171133
ENSMUSG00000096490	immunoglobulin kappa variable 10-94	Igkv10-94	0.967826	-0.0231104
ENSMUSG00000098814	immunoglobulin kappa chain variable 19-93	Igkv19-93	0.920556	-0.0143033
ENSMUSG00000030116	microfibrillar associated protein 5	Mfap5	1.4133	0.630013
ENSMUSG00000064080	fibulin 2	Fbln2	1.11977	1.20063
ENSMUSG00000051048	procollagen-proline, 2-oxoglutarate 4-dioxygenase (proline 4-hydroxylase), alpha polypeptide III	P4ha3	1.36371	1.221
ENSMUSG00000069515	lysozyme 1	Lyz1	1.83532	-1.3487
ENSMUSG00000031548	secreted frizzled-related protein 1	Sfrp1	1.55474	1.75776
ENSMUSG00000031740	matrix metallopeptidase 2	Mmp2	0.927891	0.818985
ENSMUSG00000055368	solute carrier family 6 (neurotransmitter transporter, noradrenalin), member 2	Slc6a2	1.22482	1.08672
ENSMUSG00000031673	cadherin 11	Cdh11	0.971726	0.517857
ENSMUSG00000007888	cytokine receptor-like factor 1	Crlf1	1.13175	1.72221
ENSMUSG00000032026	RNA exonuclease 2	Rexo2	0.547661	-0.346661
ENSMUSG00000032332	collagen, type XII, alpha 1	Col12a1	1.07161	1.19233
ENSMUSG00000032374	procollagen lysine, 2-oxoglutarate 5-dioxygenase 2	Plod2	1.35618	0.637893
ENSMUSG00000066705	FXYD domain-containing ion transport regulator 6	Fxyd6	1.12451	0.766199
ENSMUSG00000042254	cartilage intermediate layer protein, nucleotide pyrophosphohydrolase	Cilp	1.54548	1.59279
ENSMUSG00000031963	BMP-binding endothelial regulator	Bmper	1.89885	1.81757
ENSMUSG00000056427	slit guidance ligand 3	Slit3	0.944395	0.665643
ENSMUSG00000036545	a disintegrin-like and metallopeptidase (reprolysin type) with thrombospondin type 1 motif, 2	Adamts2	0.909772	0.658372
ENSMUSG00000020695	mannose receptor, C type 2	Mrc2	0.906745	0.530465
ENSMUSG00000046169	a disintegrin-like and metallopeptidase (reprolysin type) with thrombospondin type 1 motif, 6	Adamts6	0.723254	0.550059
ENSMUSG00000021765	follistatin	Fst	1.19168	1.65811
ENSMUSG00000021702	thrombospondin 4	Thbs4	1.4826	2.15416
ENSMUSG00000048376	coagulation factor II (thrombin) receptor	F2r	0.987992	0.68291
ENSMUSG00000041324	inhibin beta-A	Inhba	1.10045	0.835869
ENSMUSG00000075707	deiodinase, iodothyronine type III	Dio3	1.57676	1.49466
ENSMUSG00000002020	latent transforming growth factor beta binding protein 2	Ltbp2	1.31857	1.05736
ENSMUSG00000076613	immunoglobulin heavy constant gamma 2B	Ighg2b	1.37998	-0.0189895
ENSMUSG00000076615	Immunoglobulin heavy constant gamma 3	Ighg3	1.22369	-0.0127191
ENSMUSG00000047414	fibronectin leucine rich transmembrane protein 2	Flrt2	0.568479	0.617476
ENSMUSG00000076652	immunoglobulin heavy variable 7-3	Ighv7-3	1.29579	-0.022667
ENSMUSG00000076666	immunoglobulin heavy variable 14-4	Ighv14-4	1.18831	-6.12664
ENSMUSG00000005124	cellular communication network factor 4	Ccn4	1.49341	1.17481
ENSMUSG00000037362	cellular communication network factor 3	Ccn3	1.04966	1.50914
ENSMUSG00000054196	collagen triple helix repeat containing 1	Cthrc1	1.42471	1.21179
ENSMUSG00000022816	follistatin-like 1	Fstl1	1.10539	0.581986
ENSMUSG00000076934	immunoglobulin lambda variable 1	Iglv1	1.16166	-1.96138
ENSMUSG00000076937	immunoglobulin lambda constant 2	Iglc2	1.46965	-0.0232308
ENSMUSG00000076939	immunoglobulin lambda variable 3	Iglv3	0.916804	-0.015621
ENSMUSG00000060459	kininogen 2	Kng2	1.13039	1.18531
ENSMUSG00000024063	limb-bud and heart	Lbh	0.742041	0.358319
ENSMUSG00000023886	SPARC related modular calcium binding 2	Smoc2	1.10663	0.646907
ENSMUSG00000024803	ankyrin repeat domain 1 (cardiac muscle)	Ankrd1	1.82655	1.5508
