# Supplementary material for: Molecular Characterization of Non-Neurogenic and Neurogenic Lower Urinary Tract Dysfunction (LUTD) in SCI-Induced and Partial Bladder Outlet Obstruction Mouse Models
Source: Int J Mol Sci. 2023 Jan 26;24(3):2451. doi: 10.3390/ijms24032451 (PMC9916488; doi:10.3390/ijms24032451)
Supplement: Supplementary file 1 [file ijms-24-02451-s001.zip › SCI_DEG.xlsx]

## Sheet: SCI_DEG
	baseMean	log2FoldChange	lfcSE	pvalue	padj	description	entrez	symbol
ENSMUSG00000026042	9524.01	0.660093	0.291472	0.000648291	0.0570146	collagen, type V, alpha 2	12832	Col5a2
ENSMUSG00000048960	4034.71	0.585493	0.208754	0.00016516	0.0262254	phosphatidylinositol-3,4,5-trisphosphate-dependent Rac exchange factor 2	109294	Prex2
ENSMUSG00000016918	4842.96	0.822484	0.20111	1.59e-06	0.00127093	sulfatase 1	240725	Sulf1
ENSMUSG00000038855	3390.25	-0.529416	0.201567	0.000319556	0.0374044	inositol 1,4,5-trisphosphate 3-kinase B	320404	Itpkb
ENSMUSG00000053963	1542.62	-0.779669	0.388878	0.00130393	0.0858952	mechanosensory transduction mediator	381310	Stum
ENSMUSG00000037035	438.895	0.774329	0.196493	2.98e-06	0.00182646	inhibin beta-B	16324	Inhbb
ENSMUSG00000026596	1598.42	0.238635	0.109359	0.00137383	0.088276	v-abl Abelson murine leukemia viral oncogene 2 (arg, Abelson-related gene)	11352	Abl2
ENSMUSG00000028033	219.287	-0.916644	0.252105	1.17e-05	0.00444848	potassium voltage-gated channel, subfamily Q, member 5	226922	Kcnq5
ENSMUSG00000026031	2715.68	0.260702	0.109847	0.000806058	0.0646853	CASP8 and FADD-like apoptosis regulator	12633	Cflar
ENSMUSG00000010311	1032.21	-0.890052	0.414148	0.000961334	0.0721079	opticin	269120	Optc
ENSMUSG00000041559	2374.5	1.56987	0.446445	1.29e-05	0.00470643	fibromodulin	14264	Fmod
ENSMUSG00000038530	467.354	1.30793	0.272645	5.92e-08	0.000120851	regulator of G-protein signaling 4	19736	Rgs4
ENSMUSG00000061816	239.609	1.74326	0.971022	0.00101314	0.0744737	myosin, light polypeptide 1	17901	Myl1
ENSMUSG00000070942	776.05	0.632853	0.211511	9.69e-05	0.0195691	interleukin 1 receptor-like 2	107527	Il1rl2
ENSMUSG00000026193	91113.3	0.758626	0.27494	0.000300361	0.0363396	fibronectin 1	14268	Fn1
ENSMUSG00000025907	2445.51	0.221694	0.0948347	0.00110305	0.077849	RB1-inducible coiled-coil 1	12421	Rb1cc1
ENSMUSG00000087247	66.4424	2.6993	0.576266	8.18e-08	0.000149403	ALK and LTK ligand 1	620393	Alkal1
ENSMUSG00000026365	5347.25	0.468373	0.207148	0.000711131	0.059947	complement component factor h	12628	Cfh
ENSMUSG00000026360	2333.1	-0.761184	0.331983	0.000681629	0.0585341	regulator of G-protein signaling 2	19735	Rgs2
ENSMUSG00000026637	588.105	-0.319369	0.141968	0.00098348	0.0731341	TNF receptor-associated factor 5	22033	Traf5
ENSMUSG00000027460	232.283	1.09783	0.39384	0.000140884	0.0244879	angiopoietin 4	11602	Angpt4
ENSMUSG00000000305	178.468	-0.819557	0.386745	0.00101041	0.0744737	cadherin 4	12561	Cdh4
ENSMUSG00000084843	67.1317	-0.0711387	0.159676	0.000154348	0.0257859	NA	NA	NA
ENSMUSG00000042155	1039.84	-0.546491	0.218065	0.000435557	0.0460013	kelch-like 23	277396	Klhl23
ENSMUSG00000038375	1702.27	0.291601	0.11695	0.000543819	0.0520508	transformation related protein 53 inducible nuclear protein 2	68728	Trp53inp2
ENSMUSG00000027204	14872.1	0.899773	0.295608	0.00010098	0.0201707	fibrillin 1	14118	Fbn1
ENSMUSG00000026781	1362.74	0.266043	0.0633195	1.67e-06	0.00128131	acyl-Coenzyme A binding domain containing 5	74159	Acbd5
ENSMUSG00000051747	8403.05	2.01515	1.28799	0.00145347	0.0905278	titin	22138	Ttn
ENSMUSG00000027656	820.365	2.52048	0.29869	1.07e-18	9.83e-15	cellular communication network factor 5	22403	Ccn5
ENSMUSG00000027004	817.355	1.1439	0.328658	1.54e-05	0.00525447	frizzled-related protein	20378	Frzb
ENSMUSG00000027316	230.232	-1.19568	0.279701	9.04e-07	0.00105155	glial cell line derived neurotrophic factor family receptor alpha 4	14588	Gfra4
ENSMUSG00000027335	48.4089	0.80042	0.220059	1.06e-05	0.00432859	adrenergic receptor, alpha 1d	11550	Adra1d
ENSMUSG00000027510	935.815	-1.31924	0.244795	3.64e-09	1.12e-05	RNA binding motif protein 38	56190	Rbm38
ENSMUSG00000038400	5241.2	0.314372	0.15726	0.0016382	0.0958764	prostate transmembrane protein, androgen induced 1	65112	Pmepa1
ENSMUSG00000106961	62.5826	0.586124	0.192328	8.17e-05	0.0176648	NA	NA	NA
ENSMUSG00000068614	363.146	-3.82971	0.441256	3.06e-19	5.62e-15	actin, alpha, cardiac muscle 1	11464	Actc1
ENSMUSG00000040152	13884	1.53571	0.257065	1.31e-10	4.8e-07	thrombospondin 1	21825	Thbs1
ENSMUSG00000017144	1395.64	0.483678	0.195656	0.000419827	0.0445963	Rho family GTPase 3	74194	Rnd3
ENSMUSG00000073016	343.302	0.317266	0.102431	9.29e-05	0.0190055	uracil phosphoribosyltransferase	331487	Uprt
ENSMUSG00000031351	526.484	0.456692	0.200877	0.000702718	0.0599342	zinc finger protein 185	22673	Zfp185
ENSMUSG00000016409	431.655	0.206958	0.0679488	0.000165541	0.0262254	NFKB activating protein	67050	Nkap
ENSMUSG00000031375	33939.9	0.719367	0.193011	6.98e-06	0.00346475	biglycan	12111	Bgn
ENSMUSG00000031253	639.527	0.671504	0.209418	4.53e-05	0.0120523	sushi-repeat-containing protein, X-linked 2	68792	Srpx2
ENSMUSG00000031380	686.544	1.03723	0.334011	5.59e-05	0.013894	vascular endothelial growth factor D	14205	Vegfd
ENSMUSG00000028007	579.983	0.297765	0.130193	0.00088211	0.0689837	sorting nexin 7	76561	Snx7
ENSMUSG00000034009	467.034	1.88682	0.524248	9.12e-06	0.00393573	relaxin/insulin-like family peptide receptor 1	381489	Rxfp1
ENSMUSG00000098204	67.3316	1.20786	0.646162	0.00108163	0.0776451	NA	NA	NA
ENSMUSG00000027955	1282.33	0.564644	0.228329	0.000401691	0.0431689	golgi associated kinase 1B	68659	Gask1b
ENSMUSG00000039068	2221.87	0.18394	0.0701748	0.000640358	0.0570146	zinc finger, ZZ domain containing 3	108946	Zzz3
ENSMUSG00000028003	60.8675	-0.889081	0.446341	0.0012959	0.0858952	lecithin-retinol acyltransferase (phosphatidylcholine-retinol-O-acyltransferase)	79235	Lrat
ENSMUSG00000027996	3396.04	1.41379	0.389878	9.21e-06	0.00393573	secreted frizzled-related protein 2	20319	Sfrp2
ENSMUSG00000053965	7351.36	-0.449169	0.231179	0.00154634	0.0939388	phosphodiesterase 5A, cGMP-specific	242202	Pde5a
ENSMUSG00000046561	375.566	0.278929	0.140276	0.00174633	0.0993567	arylsulfatase J	271970	Arsj
ENSMUSG00000037225	1065.17	0.643438	0.237223	0.000204735	0.029177	fibroblast growth factor 2	14173	Fgf2
ENSMUSG00000105395	34.7628	0.531885	0.259781	0.00111379	0.0781228	NA	NA	NA
ENSMUSG00000038526	81.0528	-0.957773	0.491776	0.00140765	0.0898009	carbonic anhydrase 14	23831	Car14
ENSMUSG00000025764	2070.65	0.285128	0.100944	0.000227516	0.0307431	jade family PHD finger 1	269424	Jade1
ENSMUSG00000042997	763.519	0.220868	0.0843903	0.000529895	0.0517973	NHL repeat containing 3	212114	Nhlrc3
ENSMUSG00000008763	2756.79	0.228754	0.0780651	0.000205508	0.029177	mannosidase, alpha, class 1A, member 2	17156	Man1a2
ENSMUSG00000027861	681.976	-0.860281	0.324705	0.000298227	0.0363396	calsequestrin 2	12373	Casq2
ENSMUSG00000105692	214.925	0.245372	0.111549	0.00129936	0.0858952	NA	NA	NA
ENSMUSG00000040151	1082.47	0.37385	0.156503	0.000587617	0.0542645	heparan sulfate 2-O-sulfotransferase 1	23908	Hs2st1
ENSMUSG00000048458	495.153	-0.861698	0.261751	4.1e-05	0.0112681	inka box actin regulator 2	109050	Inka2
ENSMUSG00000028194	214.675	1.33373	0.425755	4.74e-05	0.0121257	dimethylarginine dimethylaminohydrolase 1	69219	Ddah1
ENSMUSG00000027894	705.295	-0.738725	0.266621	0.0002064	0.029177	solute carrier family 6 (neurotransmitter transporter), member 17	229706	Slc6a17
ENSMUSG00000040690	3887.62	0.534525	0.236058	0.000659331	0.0571534	collagen, type XVI, alpha 1	107581	Col16a1
ENSMUSG00000028778	53.9942	-0.0410282	0.0826122	0.000534966	0.0519156	hypocretin (orexin) receptor 1	230777	Hcrtr1
ENSMUSG00000028370	1096.63	0.649427	0.178156	9.79e-06	0.00408686	pregnancy-associated plasma protein A	18491	Pappa
ENSMUSG00000039005	875.11	0.36038	0.16862	0.00117527	0.0808912	toll-like receptor 4	21898	Tlr4
ENSMUSG00000041202	72.444	-1.07667	0.424266	0.000381883	0.0415259	phospholipase A2, group IID	18782	Pla2g2d
ENSMUSG00000028550	436.102	0.210393	0.0898337	0.00113198	0.0787968	autophagy related 4C, cysteine peptidase	242557	Atg4c
ENSMUSG00000028527	120.197	-0.631059	0.226163	0.000196428	0.028878	adenylate kinase 4	11639	Ak4
ENSMUSG00000052135	43.658	-0.873428	0.380752	0.000674472	0.0581914	forkhead box O6	329934	Foxo6
ENSMUSG00000070803	69.1465	-1.08027	0.289335	8.25e-06	0.00378897	Cbp/p300-interacting transactivator, with Glu/Asp-rich carboxy-terminal domain, 4	56222	Cited4
ENSMUSG00000028631	358.28	-0.667589	0.263602	0.000393827	0.0425727	potassium voltage-gated channel, subfamily Q, member 4	60613	Kcnq4
ENSMUSG00000061322	165.929	-1.01841	0.38213	0.000273521	0.0349062	dynein, axonemal, intermediate chain 1	68922	Dnaic1
ENSMUSG00000036052	1166.56	-0.448487	0.227403	0.00155815	0.0939388	DnaJ heat shock protein family (Hsp40) member B5	56323	Dnajb5
ENSMUSG00000035561	257.238	-0.570637	0.207181	0.000221939	0.0305933	aldehyde dehydrogenase 1 family, member B1	72535	Aldh1b1
ENSMUSG00000007613	1929.78	0.324493	0.166633	0.00164836	0.0961647	transforming growth factor, beta receptor I	21812	Tgfbr1
ENSMUSG00000056004	126.534	-0.783242	0.393185	0.00130406	0.0858952	endosome-lysosome associated apoptosis and autophagy regulator family member 2	231014	Elapor2
ENSMUSG00000044716	79.7495	-0.781356	0.42876	0.00174618	0.0993567	docking protein 7	231134	Dok7
ENSMUSG00000029659	757.273	0.644327	0.208627	6.54e-05	0.0156194	mesenteric estrogen dependent adipogenesis	70717	Medag
ENSMUSG00000051950	375.014	0.246802	0.117233	0.00158694	0.0946855	beta-3-glucosyltransferase	381694	B3glct
ENSMUSG00000037979	214.495	-0.361062	0.167588	0.00112287	0.0784603	coiled-coil domain containing 92	215707	Ccdc92
ENSMUSG00000029253	534.822	0.173606	0.0550564	0.000151938	0.02575	centromere protein C1	12617	Cenpc1
ENSMUSG00000061535	1047.62	0.62356	0.248302	0.000347618	0.0391913	C1q and tumor necrosis factor related protein 7	109323	C1qtnf7
ENSMUSG00000067149	1757.77	-1.40638	0.542167	0.000341658	0.0389978	immunoglobulin joining chain	16069	Jchain
ENSMUSG00000031558	1559.95	0.612307	0.237926	0.000307385	0.0369197	slit guidance ligand 2	20563	Slit2
ENSMUSG00000056367	93.6536	-0.546353	0.269068	0.00125539	0.0838922	ARP3 actin-related protein 3B	242894	Actr3b
ENSMUSG00000090671	242.024	-0.789996	0.293463	0.000260137	0.0340853	ribosome biogenesis regulatory protein homolog	272714	Gm5067
ENSMUSG00000105422	81.9319	-0.75777	0.307979	0.000452374	0.0467457	RRS1 ribosome biogenesis regulator homolog pseudogene	619645	Gm6089
ENSMUSG00000029385	648.929	0.407359	0.125111	4.75e-05	0.0121257	cyclin G2	12452	Ccng2
ENSMUSG00000029603	434.699	-0.400636	0.151453	0.000329125	0.0382806	deltex 1, E3 ubiquitin ligase	14357	Dtx1
ENSMUSG00000029675	7560.29	0.85005	0.304356	0.000152732	0.02575	elastin	13717	Eln
ENSMUSG00000049285	69.992	-0.316965	0.129025	0.000574225	0.0532956	metallo-beta-lactamase domain containing 1	330216	Mblac1
ENSMUSG00000056413	618.011	-0.402934	0.193745	0.00121739	0.0828588	ArfGAP with dual PH domains 1	231821	Adap1
ENSMUSG00000097908	114.183	-0.398341	0.198176	0.00146515	0.0906567	RIKEN cDNA 4933404O12 gene	66752	4933404O12Rik
ENSMUSG00000076514	44.9136	-0.0167345	0.0636506	0.00169429	0.097787	immunoglobulin kappa variable 17-121	667435	Igkv17-121
ENSMUSG00000105606	72.5726	-0.0171133	0.0639203	5.99e-05	0.0146721	immunoglobulin kappa variable 2-109	628268	Igkv2-109
ENSMUSG00000094420	587.952	-0.0143938	0.0628403	0.000175126	0.0270445	immunoglobulin kappa variable 10-96	692165	Igkv10-96
ENSMUSG00000096490	85.3492	-0.0231104	0.0670999	1.28e-06	0.00116078	immunoglobulin kappa variable 10-94	667550	Igkv10-94
ENSMUSG00000098814	563.961	-0.0143033	0.0628409	1.52e-05	0.00525447	immunoglobulin kappa chain variable 19-93	692161	Igkv19-93
ENSMUSG00000030116	1202.6	0.630013	0.325964	0.00123258	0.0833087	microfibrillar associated protein 5	50530	Mfap5
ENSMUSG00000094117	65.1838	-0.0146994	0.0629225	0.000543672	0.0520508	immunoglobulin kappa variable 3-12	667914	Igkv3-12
ENSMUSG00000076609	36929.4	-2.29357	0.780374	0.000130114	0.0234422	immunoglobulin kappa constant	16071	Igkc
ENSMUSG00000108181	112.78	0.330321	0.143063	0.000805075	0.0646853	NA	NA	NA
ENSMUSG00000064080	7747.54	1.20063	0.285973	9.5e-07	0.00105155	fibulin 2	14115	Fbln2
ENSMUSG00000035104	135.375	-0.416945	0.193861	0.00104046	0.0752941	eva-1 homolog A (C. elegans)	232146	Eva1a
ENSMUSG00000016487	4430.41	0.303727	0.0800694	8.23e-06	0.00378897	PTPRF interacting protein, binding protein 1 (liprin beta 1)	67533	Ppfibp1
ENSMUSG00000029828	65.1582	-0.734227	0.263838	0.000191919	0.0286061	RIKEN cDNA 4921507P07 gene	70821	4921507P07Rik
ENSMUSG00000030059	2240.74	0.150642	0.054525	0.000617695	0.0564746	TATA element modulatory factor 1	232286	Tmf1
ENSMUSG00000004633	508.635	-0.560454	0.139279	2.63e-06	0.00172473	chimerin 2	69993	Chn2
ENSMUSG00000005225	431.804	0.258414	0.0739172	2.88e-05	0.00881825	pleckstrin homology domain containing, family A (phosphoinositide binding specific) member 8	231999	Plekha8
ENSMUSG00000068748	1202.07	1.42196	0.470634	7.19e-05	0.0161184	protein tyrosine phosphatase, receptor type Z, polypeptide 1	19283	Ptprz1
ENSMUSG00000030201	7368.25	0.306041	0.149982	0.00144476	0.0905278	low density lipoprotein receptor-related protein 6	16974	Lrp6
ENSMUSG00000063415	341.179	-1.00595	0.446925	0.000774834	0.0636472	cytochrome P450, family 26, subfamily b, polypeptide 1	232174	Cyp26b1
ENSMUSG00000033706	390.965	-0.177661	0.0681236	0.000742364	0.062011	SET and MYND domain containing 5	232187	Smyd5
ENSMUSG00000030257	793.841	0.341618	0.135305	0.000443011	0.0465212	SLIT-ROBO Rho GTPase activating protein 3	259302	Srgap3
ENSMUSG00000029767	9759.15	0.236721	0.0945589	0.000638111	0.0570146	calumenin	12321	Calu
ENSMUSG00000037541	725.645	-0.657082	0.254503	0.000352303	0.0394373	SH3 and multiple ankyrin repeat domains 2	210274	Shank2
ENSMUSG00000037519	2400.64	0.155498	0.0648518	0.00153277	0.0938922	protein tyrosine phosphatase, receptor type, f polypeptide (PTPRF), interacting protein (liprin), alpha 1	233977	Ppfia1
ENSMUSG00000030730	620.64	2.70129	1.21389	0.000346923	0.0391913	ATPase, Ca++ transporting, cardiac muscle, fast twitch 1	11937	Atp2a1
ENSMUSG00000030638	239	-0.978512	0.240743	2.16e-06	0.0015901	SH3-domain GRB2-like 3	20408	Sh3gl3
ENSMUSG00000030562	229.993	0.96003	0.292346	3.19e-05	0.00959819	NADPH oxidase 4	50490	Nox4
ENSMUSG00000097697	47.1021	-0.66216	0.308592	0.000952574	0.0720389	RIKEN cDNA 4833412C05 gene	73904	4833412C05Rik
ENSMUSG00000030672	225.587	2.07635	0.887425	0.000334499	0.0384193	myosin light chain, phosphorylatable, fast skeletal muscle	17907	Mylpf
ENSMUSG00000011658	622.384	-0.281409	0.110681	0.000518769	0.0517973	fuzzy planar cell polarity protein	70300	Fuz
ENSMUSG00000041328	2241.61	0.159439	0.0663255	0.00156931	0.0939388	PCF11 cleavage and polyadenylation factor subunit	74737	Pcf11
ENSMUSG00000052296	3645.24	-0.235117	0.112383	0.00163064	0.0958764	protein phosphatase 6, regulatory subunit 1	243819	Ppp6r1
ENSMUSG00000037166	1927.51	-0.51198	0.268048	0.00172747	0.0992051	protein phosphatase 1, regulatory inhibitor subunit 14A	68458	Ppp1r14a
ENSMUSG00000038156	5345.01	0.503625	0.276579	0.00169446	0.097787	spondin 1, (f-spondin) extracellular matrix protein	233744	Spon1
ENSMUSG00000064254	379.623	-0.301374	0.135649	0.00109085	0.077734	ethylmalonic encephalopathy 1	66071	Ethe1
ENSMUSG00000036854	1066.62	-1.24592	0.299238	1.48e-06	0.00123242	heat shock protein, alpha-crystallin-related, B6	243912	Hspb6
ENSMUSG00000058761	1284.34	0.159137	0.0593069	0.000656839	0.0571534	ring finger protein 169	108937	Rnf169
ENSMUSG00000030732	814.001	0.925245	0.574682	0.00175761	0.0993837	chordin-like 2	69121	Chrdl2
ENSMUSG00000051048	364.887	1.221	0.309324	2.83e-06	0.00179465	procollagen-proline, 2-oxoglutarate 4-dioxygenase (proline 4-hydroxylase), alpha polypeptide III	320452	P4ha3
ENSMUSG00000030946	272.85	-0.421041	0.183516	0.000775805	0.0636472	phospholysine phosphohistidine inorganic pyrophosphate phosphatase	76429	Lhpp
ENSMUSG00000066571	2357.88	0.253471	0.108255	0.000889653	0.0689837	granule associated Rac and RHOG effector 1	233103	Garre1
ENSMUSG00000031097	539.898	0.933182	0.354386	0.000224743	0.0305933	troponin I, skeletal, fast 2	21953	Tnni2
ENSMUSG00000015981	138.209	-1.11721	0.292469	5.72e-06	0.00291977	serine/threonine kinase 32C	57740	Stk32c
ENSMUSG00000069515	149.299	-1.3487	0.37487	1.43e-05	0.00504009	lysozyme 1	17110	Lyz1
ENSMUSG00000020044	15856.2	0.602448	0.21981	0.000193021	0.0286061	tissue inhibitor of metalloproteinase 3	21859	Timp3
ENSMUSG00000097412	90.9103	-0.303002	0.13154	0.000889028	0.0689837	RIKEN cDNA 1810014B01 gene	66263	1810014B01Rik
ENSMUSG00000020053	5468.39	0.763631	0.329528	0.000536755	0.0519156	insulin-like growth factor 1	16000	Igf1
ENSMUSG00000019947	4104.54	0.310508	0.103069	0.000120364	0.0224852	AT rich interactive domain 5B (MRF1-like)	71371	Arid5b
ENSMUSG00000071317	467.596	-0.049701	0.095621	0.000299056	0.0363396	blood vessel epicardial substance	23828	Bves
ENSMUSG00000019936	119.364	1.07446	0.518665	0.000803087	0.0646853	epiphycan	13516	Epyc
ENSMUSG00000040249	45519.3	0.537989	0.212171	0.0015564	0.0939388	low density lipoprotein receptor-related protein 1	16971	Lrp1
ENSMUSG00000034163	2589.3	0.224812	0.099301	0.00123578	0.0833087	zinc finger, C3H1-type containing	216345	Zfc3h1
ENSMUSG00000090841	14958	-0.550128	0.212551	0.000354093	0.0394373	myosin, light polypeptide 6, alkali, smooth muscle and non-muscle	17904	Myl6
ENSMUSG00000019997	3175.61	1.1218	0.442889	0.000309389	0.0369197	cellular communication network factor 2	14219	Ccn2
ENSMUSG00000039089	734.333	0.24995	0.114196	0.00136697	0.0881429	L3MBTL3 histone methyl-lysine binding protein	237339	L3mbtl3
ENSMUSG00000009092	92.382	-1.6234	0.448854	1.31e-05	0.00470643	Der1-like domain family, member 3	70377	Derl3
ENSMUSG00000051652	124.644	-0.41994	0.190492	0.000930058	0.0709199	leucine rich repeat containing 3	237387	Lrrc3
ENSMUSG00000085779	186.4	-0.856697	0.35301	0.000508958	0.05111	NA	NA	NA
ENSMUSG00000080021	122.277	-0.630029	0.227311	0.000209099	0.0293329	NA	NA	NA
ENSMUSG00000031563	1471.37	0.162755	0.0642958	0.00101877	0.0745896	WW, C2 and coiled-coil domain containing 2	52357	Wwc2
ENSMUSG00000054162	157.698	-2.30325	0.378686	6.58e-11	4.03e-07	sparc/osteonectin, cwcv and kazal-like domains proteoglycan 3	72902	Spock3
ENSMUSG00000036356	562.397	0.775428	0.349052	0.000636135	0.0570146	chondroitin sulfate N-acetylgalactosaminyltransferase 1	234356	Csgalnact1
ENSMUSG00000031543	2325.1	-1.18607	0.390035	9.31e-05	0.0190055	ankyrin 1, erythroid	11733	Ank1
ENSMUSG00000031548	12170.1	1.75776	0.365322	4.84e-08	0.000111136	secreted frizzled-related protein 1	20377	Sfrp1
ENSMUSG00000031740	15583.6	0.818985	0.322591	0.000319123	0.0374044	matrix metallopeptidase 2	17390	Mmp2
ENSMUSG00000055368	885.893	1.08672	0.416822	0.000231277	0.0309662	solute carrier family 6 (neurotransmitter transporter, noradrenalin), member 2	20538	Slc6a2
ENSMUSG00000031673	2914.01	0.517857	0.169317	7.14e-05	0.0161184	cadherin 11	12552	Cdh11
ENSMUSG00000046794	713.346	-0.566902	0.154558	1.1e-05	0.00437682	protein phosphatase 1, regulatory subunit 3B	244416	Ppp1r3b
ENSMUSG00000031880	207.877	-0.549129	0.194107	0.000181979	0.0276383	Ras-related associated with diabetes	56437	Rrad
ENSMUSG00000007888	363.745	1.72221	0.414106	9.73e-07	0.00105155	cytokine receptor-like factor 1	12931	Crlf1
ENSMUSG00000021973	1565.22	0.205779	0.0542313	1.19e-05	0.00444848	mitochondrial calcium uptake 2	68514	Micu2
ENSMUSG00000021974	167.078	0.656414	0.342839	0.00123759	0.0833087	fibroblast growth factor 9	14180	Fgf9
ENSMUSG00000021991	188.913	-0.868662	0.328418	0.000289354	0.0361731	calcium channel, voltage-dependent, alpha2/delta subunit 3	12294	Cacna2d3
ENSMUSG00000032925	775.464	1.77759	0.431199	1.24e-06	0.00116078	integrin, beta-like 1	223272	Itgbl1
ENSMUSG00000034205	2089.88	0.622651	0.2192	0.000143387	0.0246263	lysyl oxidase-like 2	94352	Loxl2
ENSMUSG00000022008	986.355	0.173191	0.0668812	0.000793273	0.0645043	GPALPP motifs containing 1	67467	Gpalpp1
ENSMUSG00000021770	685.209	0.258684	0.107969	0.000781144	0.0638004	sterile alpha motif domain containing 8	67630	Samd8
ENSMUSG00000021936	701.793	0.210129	0.0935051	0.00139659	0.0894252	mitogen-activated protein kinase 8	26419	Mapk8
ENSMUSG00000048337	243.802	-0.0518272	0.0999769	0.000135709	0.0240648	neuropeptide Y receptor Y4	19065	Npy4r
ENSMUSG00000032026	2320.95	-0.346661	0.162079	0.0011992	0.0819248	RNA exonuclease 2	104444	Rexo2
ENSMUSG00000009828	1297.92	0.267675	0.0924672	0.000198444	0.0289429	ciliogenesis associated kinase 1	56542	Cilk1
ENSMUSG00000032332	30186.5	1.19233	0.238894	3.46e-08	9.08e-05	collagen, type XII, alpha 1	12816	Col12a1
ENSMUSG00000032053	229.3	-0.0235251	0.0670283	0.00124942	0.083798	POU domain, class 2, associating factor 1	18985	Pou2af1
ENSMUSG00000074305	4200.39	0.283216	0.114207	0.00056594	0.0532956	pseudopodium-enriched atypical kinase 1	244895	Peak1
ENSMUSG00000031937	53.4923	0.665015	0.151677	4.67e-07	0.00061354	V-set and transmembrane domain containing 5	69137	Vstm5
ENSMUSG00000032374	1442.08	0.637893	0.298388	0.000815176	0.0651326	procollagen lysine, 2-oxoglutarate 5-dioxygenase 2	26432	Plod2
ENSMUSG00000038742	41.4051	-0.869766	0.287937	9.03e-05	0.0190055	angiopoietin-like 6	70726	Angptl6
ENSMUSG00000099564	158.054	-1.84954	0.463901	3.23e-06	0.0019131	predicted gene 28729	102635744	Gm28729
ENSMUSG00000057193	4537.13	0.284443	0.139844	0.00156318	0.0939388	solute carrier family 44, member 2	68682	Slc44a2
ENSMUSG00000066705	923.749	0.766199	0.294903	0.000261524	0.0340853	FXYD domain-containing ion transport regulator 6	59095	Fxyd6
ENSMUSG00000032246	208.885	-0.402032	0.183511	0.000986955	0.0731341	calmodulin-like 4	75600	Calml4
ENSMUSG00000066829	445.112	0.252962	0.108115	0.0009157	0.0704093	zinc finger protein 810	235050	Zfp810
ENSMUSG00000042254	4154.91	1.59279	0.430868	7.3e-06	0.00352876	cartilage intermediate layer protein, nucleotide pyrophosphohydrolase	214425	Cilp
ENSMUSG00000031963	563.296	1.81757	0.389342	9.76e-08	0.000149403	BMP-binding endothelial regulator	73230	Bmper
ENSMUSG00000054978	34.8023	-0.844558	0.274284	7.48e-05	0.0165708	kelch repeat and BTB (POZ) domain containing 13	74492	Kbtbd13
ENSMUSG00000032502	597.289	-0.834221	0.379426	0.00088841	0.0689837	src homology three (SH3) and cysteine rich domain	20840	Stac
ENSMUSG00000050503	1207.3	-0.702197	0.348801	0.00135911	0.0881429	F-box and leucine-rich repeat protein 22	74165	Fbxl22
ENSMUSG00000032599	864.574	0.237776	0.0912762	0.000500865	0.0507867	inositol hexaphosphate kinase 2	76500	Ip6k2
ENSMUSG00000043613	575.265	0.970402	0.567554	0.00150912	0.0927526	matrix metallopeptidase 3	17392	Mmp3
ENSMUSG00000020793	41.5157	-1.49696	0.53455	0.000184447	0.0277834	galanin receptor 2	14428	Galr2
ENSMUSG00000017176	773.35	-0.401315	0.194717	0.00131518	0.0863183	5'-nucleotidase, cytosolic IIIB	68106	Nt5c3b
ENSMUSG00000056427	9662.88	0.665643	0.247415	0.000223576	0.0305933	slit guidance ligand 3	20564	Slit3
ENSMUSG00000025576	871.16	-1.63921	0.447239	1.13e-05	0.00440803	RNA binding protein, fox-1 homolog (C. elegans) 3	52897	Rbfox3
ENSMUSG00000018507	633.529	-0.589897	0.185927	6.24e-05	0.0150897	transient receptor potential cation channel, subfamily V, member 2	22368	Trpv2
ENSMUSG00000036545	5383.79	0.658372	0.35495	0.00144664	0.0905278	a disintegrin-like and metallopeptidase (reprolysin type) with thrombospondin type 1 motif, 2	216725	Adamts2
ENSMUSG00000056328	955.379	2.68141	0.996673	0.000122355	0.0224852	myosin, heavy polypeptide 1, skeletal muscle, adult	17879	Myh1
ENSMUSG00000020388	869.583	-0.54899	0.242174	0.000770085	0.0636472	PDZ and LIM domain 4	30794	Pdlim4
ENSMUSG00000078640	98.0462	-1.19558	0.322048	8.96e-06	0.00393573	predicted gene 11627	100040792	Gm11627
ENSMUSG00000020893	1574.65	0.477656	0.257953	0.00156832	0.0939388	period circadian clock 1	18626	Per1
ENSMUSG00000020695	3145.37	0.530465	0.233431	0.000658588	0.0571534	mannose receptor, C type 2	17534	Mrc2
ENSMUSG00000020439	10779	-0.657045	0.232615	0.000179344	0.0274651	smoothelin	29856	Smtn
ENSMUSG00000087291	760.098	-0.0338565	0.0747183	0.000834806	0.0664123	NA	NA	NA
ENSMUSG00000020787	3211.38	-1.29093	0.502909	0.000364073	0.0398248	purinergic receptor P2X, ligand-gated ion channel, 1	18436	P2rx1
ENSMUSG00000020785	516.529	-0.667457	0.294898	0.0007524	0.0625649	calcium/calmodulin-dependent protein kinase kinase 1, alpha	55984	Camkk1
ENSMUSG00000020122	3003.16	0.35085	0.155755	0.000850529	0.0670823	epidermal growth factor receptor	13649	Egfr
ENSMUSG00000021319	5167.52	1.35928	0.703495	0.00103029	0.0751332	secreted frizzled-related protein 4	20379	Sfrp4
ENSMUSG00000021662	1225.15	0.253021	0.118318	0.00141711	0.0898009	Rho guanine nucleotide exchange factor (GEF) 28	110596	Arhgef28
ENSMUSG00000036376	294.211	-0.246192	0.0857718	0.000234222	0.0309662	activator of basal transcription 1	30946	Abt1
ENSMUSG00000052981	52.9924	-1.18905	0.380393	6.86e-05	0.0160433	ubiquitin-conjugating enzyme E2Q family-like 1	76980	Ube2ql1
ENSMUSG00000021373	1724.33	-0.65782	0.329354	0.00134356	0.087555	CAP, adenylate cyclase-associated protein, 2 (yeast)	67252	Cap2
ENSMUSG00000104214	81.8657	0.595068	0.254195	0.00056846	0.0532956	NA	NA	NA
ENSMUSG00000085881	70.0713	-0.594768	0.254474	0.000646737	0.0570146	NA	NA	NA
ENSMUSG00000037989	817.706	-1.3835	0.349145	3.46e-06	0.00198813	WNK lysine deficient protein kinase 2	75607	Wnk2
ENSMUSG00000021710	749.2	0.207193	0.0660896	0.000122046	0.0224852	neurolysin (metallopeptidase M3 family)	75805	Nln
ENSMUSG00000047842	380.174	-1.26211	0.264275	9.35e-08	0.000149403	DIRAS family, GTP-binding RAS-like 2	68203	Diras2
ENSMUSG00000046169	834.69	0.550059	0.238547	0.00071096	0.059947	a disintegrin-like and metallopeptidase (reprolysin type) with thrombospondin type 1 motif, 6	108154	Adamts6
ENSMUSG00000021597	250.101	0.243412	0.0968515	0.000631564	0.0570146	SMC5-SMC6 complex localization factor 1	105377	Slf1
ENSMUSG00000021549	2148.02	0.17659	0.0628941	0.000452779	0.0467457	RAS p21 protein activator 1	218397	Rasa1
ENSMUSG00000021765	496.056	1.65811	0.277981	9.01e-11	4.14e-07	follistatin	14313	Fst
ENSMUSG00000021506	1553.02	-0.365402	0.172478	0.00116517	0.0804975	paired-like homeodomain transcription factor 1	18740	Pitx1
ENSMUSG00000021730	604.909	-1.52638	0.438855	2.23e-05	0.00717987	hyperpolarization activated cyclic nucleotide gated potassium channel 1	15165	Hcn1
ENSMUSG00000021702	586.225	2.15416	0.695844	4.49e-05	0.0120523	thrombospondin 4	21828	Thbs4
ENSMUSG00000021313	485.675	-0.702827	0.327703	0.000977317	0.0730087	ryanodine receptor 2, cardiac	20191	Ryr2
ENSMUSG00000048376	1696.19	0.68291	0.213316	4.63e-05	0.0121257	coagulation factor II (thrombin) receptor	14062	F2r
ENSMUSG00000041324	448.679	0.835869	0.282068	9.19e-05	0.0190055	inhibin beta-A	16323	Inhba
ENSMUSG00000020601	398.177	0.370032	0.145678	0.000412234	0.0440444	tribbles pseudokinase 2	217410	Trib2
ENSMUSG00000075707	63.843	1.49466	0.470877	4.01e-05	0.0112681	deiodinase, iodothyronine type III	107585	Dio3
ENSMUSG00000061603	866.191	-1.03213	0.307673	3.32e-05	0.00984391	A kinase (PRKA) anchor protein 6	238161	Akap6
ENSMUSG00000002020	2597.82	1.05736	0.388188	0.000171957	0.0268696	latent transforming growth factor beta binding protein 2	16997	Ltbp2
ENSMUSG00000045064	115.456	-0.387037	0.17452	0.00092981	0.0709199	zinc finger, C2HC-type containing 1C	72350	Zc2hc1c
ENSMUSG00000051726	577.783	-1.39327	0.499377	0.000200991	0.0290835	potassium voltage-gated channel, subfamily F, member 1	382571	Kcnf1
ENSMUSG00000001270	7636.17	-0.920033	0.321615	0.000159521	0.0259426	creatine kinase, brain	12709	Ckb
ENSMUSG00000021032	117.783	-0.0365304	0.0778719	0.000121024	0.0224852	neuroglobin	64242	Ngb
ENSMUSG00000021000	2407.79	0.182485	0.0584914	0.000136189	0.0240648	MIA SH3 domain ER export factor 2	338320	Mia2
ENSMUSG00000020644	2204.79	-0.473978	0.158754	0.000112672	0.0222643	inhibitor of DNA binding 2	15902	Id2
ENSMUSG00000007682	402.425	1.09486	0.286922	4.45e-06	0.00233392	deiodinase, iodothyronine, type II	13371	Dio2
ENSMUSG00000076613	2903.06	-0.0189895	0.0648805	1.91e-05	0.00639292	immunoglobulin heavy constant gamma 2B	16016	Ighg2b
ENSMUSG00000076615	2885.27	-0.0127191	0.0622805	0.00022232	0.0305933	Immunoglobulin heavy constant gamma 3	380795	Ighg3
ENSMUSG00000076617	23790.2	-1.40678	0.756473	0.00167225	0.0972498	immunoglobulin heavy constant mu	16019	Ighm
ENSMUSG00000076620	37.1373	-0.0225089	0.0664647	0.000960261	0.0721079	immunoglobulin heavy joining 2	777654	Ighj2
ENSMUSG00000047414	1271.55	0.617476	0.202077	6.96e-05	0.0160433	fibronectin leucine rich transmembrane protein 2	399558	Flrt2
ENSMUSG00000095583	45.0446	-0.0220522	0.0663584	7.82e-05	0.0171021	immunoglobulin heavy variable 14-2	668421	Ighv14-2
ENSMUSG00000076652	107.122	-0.022667	0.0666596	0.000233141	0.0309662	immunoglobulin heavy variable 7-3	629822	Ighv7-3
ENSMUSG00000076666	51.9988	-6.12664	0.792648	0.00145814	0.0905278	immunoglobulin heavy variable 14-4	629826	Ighv14-4
ENSMUSG00000095130	99.0697	-0.0125974	0.0622283	0.000526254	0.0517973	NA	NA	NA
ENSMUSG00000096074	102.014	-2.65879	0.889405	0.000118991	0.0224852	NA	NA	NA
ENSMUSG00000057963	1198.35	-0.613299	0.256971	0.000573373	0.0532956	inositol 1,3,4-triphosphate 5/6 kinase	217837	Itpk1
ENSMUSG00000021057	790.847	1.10613	0.405231	0.000164255	0.0262254	A kinase (PRKA) anchor protein 5	238276	Akap5
ENSMUSG00000021112	1135.39	0.259618	0.0941555	0.000299808	0.0363396	membrane protein, palmitoylated 5 (MAGUK p55 subfamily member 5)	56217	Mpp5
ENSMUSG00000021260	614.844	0.679293	0.262806	0.000280019	0.0352459	hedgehog interacting protein-like 1	214305	Hhipl1
ENSMUSG00000039942	681.593	0.444876	0.187461	0.00055602	0.0529213	prostaglandin E receptor 4 (subtype EP4)	19219	Ptger4
ENSMUSG00000062760	1180.89	-1.02609	0.491368	0.00109139	0.077734	shisa like 1	72301	Shisal1
ENSMUSG00000022246	3460.43	0.282842	0.102481	0.000269943	0.0349062	retinoic acid induced 14	75646	Rai14
ENSMUSG00000005124	534.34	1.17481	0.262919	2.93e-07	0.000413523	cellular communication network factor 4	22402	Ccn4
ENSMUSG00000022332	969.865	-0.43888	0.177515	0.000502101	0.0507867	KH domain containing, RNA binding, signal transduction associated 3	13992	Khdrbs3
ENSMUSG00000045281	57.7192	-0.591114	0.283481	0.00105296	0.0758835	G protein-coupled receptor 20	239530	Gpr20
ENSMUSG00000051359	847.715	-0.896494	0.308841	0.000141248	0.0244879	neurocalcin delta	52589	Ncald
ENSMUSG00000022464	91.6673	-0.555567	0.187959	0.000118603	0.0224852	solute carrier family 38, member 4	69354	Slc38a4
ENSMUSG00000068522	156.341	-0.869142	0.372035	0.000635299	0.0570146	alanine and arginine rich domain containing protein	239435	Aard
ENSMUSG00000061731	2102.21	0.393636	0.158065	0.000449831	0.0467457	exostosin glycosyltransferase 1	14042	Ext1
ENSMUSG00000037362	1213.82	1.50914	0.380973	2.29e-06	0.00161728	cellular communication network factor 3	18133	Ccn3
ENSMUSG00000050014	129.751	-0.400829	0.150706	0.000312253	0.0370211	apolipoprotein L 10B	328561	Apol10b
ENSMUSG00000042622	528.454	0.499666	0.176329	0.000159044	0.0259426	v-maf musculoaponeurotic fibrosarcoma oncogene family, protein F (avian)	17133	Maff
ENSMUSG00000054196	162.587	1.21179	0.714779	0.00141414	0.0898009	collagen triple helix repeat containing 1	68588	Cthrc1
ENSMUSG00000022816	16159.6	0.581986	0.253635	0.000648422	0.0570146	follistatin-like 1	14314	Fstl1
ENSMUSG00000061080	270.045	-1.09825	0.373263	0.00012535	0.0228074	limbic system-associated membrane protein	268890	Lsamp
ENSMUSG00000022952	3396.38	0.550808	0.16136	2.32e-05	0.00736281	runt related transcription factor 1	12394	Runx1
ENSMUSG00000068196	1668.67	1.13614	0.273544	1.12e-06	0.00114769	collagen, type VIII, alpha 1	12837	Col8a1
ENSMUSG00000105906	1375.48	-2.39205	0.718611	3.99e-05	0.0112681	immunoglobulin lambda constant 1	110785	Iglc1
ENSMUSG00000076934	505.235	-1.96138	0.622655	6.98e-05	0.0160433	immunoglobulin lambda variable 1	16142	Iglv1
ENSMUSG00000076937	300.974	-0.0232308	0.0669808	0.000271973	0.0349062	immunoglobulin lambda constant 2	110786	Iglc2
ENSMUSG00000076939	89.1115	-0.015621	0.0632648	0.000502975	0.0507867	immunoglobulin lambda variable 3	404743	Iglv3
ENSMUSG00000040666	886.664	-1.16417	0.296207	3.97e-06	0.00214313	SH3-binding domain glutamic acid-rich protein	50795	Sh3bgr
ENSMUSG00000090223	135.572	-1.887	0.477223	3.73e-06	0.00207628	Purkinje cell protein 4	18546	Pcp4
ENSMUSG00000022894	1940.19	0.774928	0.193978	2.38e-06	0.00161728	a disintegrin-like and metallopeptidase (reprolysin type) with thrombospondin type 1 motif, 5 (aggrecanase-2)	23794	Adamts5
ENSMUSG00000039473	2025.36	0.169494	0.0624409	0.000529215	0.0517973	ubinuclein 1	170644	Ubn1
ENSMUSG00000060459	126.206	1.18531	0.475925	0.000300573	0.0363396	kininogen 2	385643	Kng2
ENSMUSG00000022525	91.3363	-0.655125	0.354977	0.00174356	0.0993567	phospholipase A and acyltransferase 1	27281	Plaat1
ENSMUSG00000046598	1279.1	-0.477661	0.195781	0.000500934	0.0507867	3-hydroxybutyrate dehydrogenase, type 1	71911	Bdh1
ENSMUSG00000045625	101.067	-0.435067	0.230882	0.00175658	0.0993837	phosphatidylinositol glycan anchor biosynthesis, class Z	239827	Pigz
ENSMUSG00000116908	371.157	0.328377	0.139774	0.000704455	0.0599342	NA	NA	NA
ENSMUSG00000024085	4284.41	0.420236	0.224348	0.00160281	0.0950157	mannosidase 2, alpha 1	17158	Man2a1
ENSMUSG00000023868	591.277	0.513957	0.249992	0.00104069	0.0752941	phosphodiesterase 10A	23984	Pde10a
ENSMUSG00000024063	3796.16	0.358319	0.134694	0.000333611	0.0384193	limb-bud and heart	77889	Lbh
ENSMUSG00000023830	12459.6	0.313516	0.151826	0.0013625	0.0881429	insulin-like growth factor 2 receptor	16004	Igf2r
ENSMUSG00000023886	3112	0.646907	0.27741	0.000528769	0.0517973	SPARC related modular calcium binding 2	64074	Smoc2
ENSMUSG00000024077	1426.31	0.25553	0.11023	0.000942544	0.0715749	striatin, calmodulin binding protein	268980	Strn
ENSMUSG00000045257	77.3982	-0.434172	0.179338	0.000558673	0.0529213	MORN repeat containing 2	378462	Morn2
ENSMUSG00000040852	1256.4	0.43378	0.232712	0.00159637	0.0949402	pleckstrin homology domain containing, family H (with MyTH4 domain) member 2	213556	Plekhh2
ENSMUSG00000015605	2011.74	-0.411191	0.158141	0.0003589	0.0396064	serum response factor	20807	Srf
ENSMUSG00000041119	537.172	-0.34561	0.11389	0.000115642	0.0224852	phosphodiesterase 9A	18585	Pde9a
ENSMUSG00000043079	3581.65	0.490577	0.119504	1.33e-06	0.00116078	synaptopodin	104027	Synpo
ENSMUSG00000024269	441.434	-0.231	0.108056	0.00162622	0.0958764	tubulin polyglutamylase complex subunit 2	66648	Tpgs2
ENSMUSG00000038555	179.701	-0.517342	0.225384	0.000726998	0.0610047	receptor accessory protein 2	225362	Reep2
ENSMUSG00000024474	2558.93	-0.159645	0.0546963	0.000359921	0.0396064	IK cytokine	24010	Ik
ENSMUSG00000051242	217.506	0.750731	0.268798	0.000157188	0.0259426	protocadherin beta 9	93880	Pcdhb9
ENSMUSG00000047910	248.164	0.39327	0.208167	0.00163506	0.0958764	protocadherin beta 16	93887	Pcdhb16
ENSMUSG00000001473	3131.69	-0.495948	0.184719	0.000278391	0.0352459	tubulin, beta 6 class V	67951	Tubb6
ENSMUSG00000024544	1089.58	0.363046	0.16348	0.000902235	0.0696654	low density lipoprotein receptor class A domain containing 4	52662	Ldlrad4
ENSMUSG00000038071	203.007	-1.31868	0.407225	4.98e-05	0.0125327	neuropeptide Y receptor Y6	18169	Npy6r
ENSMUSG00000054477	164.905	-1.22073	0.37121	4.11e-05	0.0112681	potassium intermediate/small conductance calcium-activated channel, subfamily N, member 2	140492	Kcnn2
ENSMUSG00000024477	1306.93	0.211048	0.094891	0.00147249	0.0908051	protein geranylgeranyltransferase type I, beta subunit	225467	Pggt1b
ENSMUSG00000024529	3286.05	0.949062	0.29099	3.49e-05	0.0101924	lysyl oxidase	16948	Lox
ENSMUSG00000088689	525.3	-0.527951	0.153314	2.54e-05	0.00789824	NA	NA	NA
ENSMUSG00000089235	192.899	-0.438709	0.224211	0.00156834	0.0939388	predicted gene, 23119	115486069	Gm23119
ENSMUSG00000071604	413.943	-0.497985	0.222588	0.000845933	0.0670074	family with sequence similarity 189, member A2	381217	Fam189a2
ENSMUSG00000045903	91.9708	-0.781845	0.256409	8.5e-05	0.0181692	neuronal PAS domain protein 4	225872	Npas4
ENSMUSG00000074922	256.323	-0.180052	0.0675002	0.000610408	0.0560873	family with sequence similarity 122, member A	68034	Fam122a
ENSMUSG00000052942	1484.66	0.361371	0.191501	0.00169745	0.097787	GLIS family zinc finger 3	226075	Glis3
ENSMUSG00000024940	4263.63	0.368683	0.177053	0.0011534	0.0799849	latent transforming growth factor beta binding protein 3	16998	Ltbp3
ENSMUSG00000024803	223.081	1.5508	0.459461	2.09e-05	0.00685907	ankyrin repeat domain 1 (cardiac muscle)	107765	Ankrd1
ENSMUSG00000032946	697.979	-0.438933	0.152335	0.000172531	0.0268696	RAS, guanyl releasing protein 2	19395	Rasgrp2
ENSMUSG00000071656	619.354	0.80709	0.454349	0.00144925	0.0905278	LRRN4 C-terminal like	68852	Lrrn4cl
ENSMUSG00000036097	1711.71	0.184125	0.0804862	0.00118631	0.0813462	SMC5-SMC6 complex localization factor 2	226151	Slf2
ENSMUSG00000025212	1959.21	0.299698	0.143119	0.00132664	0.08676	sideroflexin 3	94280	Sfxn3
ENSMUSG00000037126	1145.25	-0.0491176	0.0929741	0.00145082	0.0905278	pleckstrin and Sec7 domain containing	73728	Psd
ENSMUSG00000024713	1247.25	0.456872	0.222847	0.00109556	0.077734	proprotein convertase subtilisin/kexin type 5	18552	Pcsk5
ENSMUSG00000075289	128.232	-0.40473	0.189961	0.00110565	0.077849	carnosine synthase 1	107239	Carns1
